# Supplementary material for: Genome-Wide Identification and Characterization of ABC Transporters in Nine Rosaceae Species Identifying MdABCG28 as a Possible Cytokinin Transporter linked to Dwarfing
Source: Int J Mol Sci. 2019 Nov 17;20(22):5783. doi: 10.3390/ijms20225783 (PMC6887749; doi:10.3390/ijms20225783)
Supplement: Supplementary file 1 [file ijms-20-05783-s001.zip]

Archive with 10 entries (10 files):
- Supplemental Figure 1.pdf
- Supplemental Figure 2.tif
- Supplemental Figure 3.docx
- Supplemental Figure 4.docx
- Supplemental Figure 5.docx
- Supplemental Figure 6.tif
- Supplemental Table 1.xlsx
- Supplemental Table 2.docx
- Supplemental Table 3.docx
- Supplemental Table 4.docx
