# Supplementary material for: Genome-Wide Identification and Characterization of ABC Transporters in Nine Rosaceae Species Identifying MdABCG28 as a Possible Cytokinin Transporter linked to Dwarfing
Source: Int J Mol Sci. 2019 Nov 17;20(22):5783. doi: 10.3390/ijms20225783 (PMC6887749; doi:10.3390/ijms20225783)
Supplement: Supplementary file 1 [file ijms-20-05783-s001.zip › Supplemental Table 1.xlsx]

## Sheet: M. domestica
Name	Gene ID	Protein length	Molecular weight (Da)	Isoelectric point	Total number of negatively charged residues	Total number of positively charged residues	Molecular formula	Instability index	Aliphatic index	Grand average of hydropathicity	Subcellular localization	Transmembrane structures
MdABCA1	MD00G1160300	964	107642	8.2	93	98	C4837H7550N1270O1397S56	41.35	88.16	-0.048	plas/nucl/E.R./vacu	7
MdABCA2	MD06G1189700	821	91663.5	8.27	72	77	C4138H6418N1066O1197S44	35.07	87.11	-0.021	plas/E.R./mito/pero	5
MdABCA3	MD11G1124700	966	107219	8.66	85	94	C4890H7553N1265O1371S38	35.47	88.16	0.079	plas/mito/E.R./chlo	6
MdABCA4	MD12G1079400	1889	210296	7.12	178	176	C9527H14924N2470O2707S91	38.11	98.54	0.137	plas/chlo/E.R./pero	15
MdABCA5	MD13G1138600	489	52769.8	6.34	52	49	C2367H3799N635O702S12	33.01	106.75	0.199	plas/vacu/E.R.	2
MdABCA6	MD14G1196600	945	105687	8.1	88	92	C4764H7419N1239O1383S47	34.93	88.77	-0.034	plas/E.R./mito/vacu/pero	6
MdABCB1	MD00G1221200	276	30142.2	5.53	31	24	C1316H2108N368O415S13	49.94	86.99	-0.153	golg/nucl/mito/E.R._plas/plas/E.R./chlo/cyto	0
MdABCB10	MD06G1037400	1261	137808	8.93	121	134	C6199H9911N1661O1809S36	34.58	102.31	0.115	plas/vacu	11
MdABCB11	MD07G1191100	1407	156450	6.15	145	130	C7039H11086N1882O2036S56	48.39	98.54	0.034	plas/nucl	13
MdABCB12	MD07G1262600	744	80882.8	9.11	63	75	C3651H5871N975O1055S18	31.82	107.97	0.234	plas/chlo/E.R./mito/pero	5
MdABCB13	MD08G1010400	1246	135087	8.31	115	119	C6066H9664N1634O1786S32	33.51	101.5	0.113	plas/vacu	11
MdABCB14	MD08G1223800	429	47636.6	5.69	34	26	C2171H3342N554O624S14	38.05	106.22	0.255	vacu/plas/extr/nucl/E.R./golg	4
MdABCB15	MD09G1041500	1256	137084	8.67	125	135	C6097H9786N1668O1812S51	43.16	97.29	0.05	plas/E.R./chlo/nucl	11
MdABCB16	MD09G1041700	157	17352.7	5.47	21	18	C759H1231N215O239S5	53.18	92.55	-0.338	chlo	0
MdABCB17	MD09G1041900	1256	136568	8.43	124	131	C6096H9782N1654O1801S47	39.68	100.34	0.119	plas/vacu	11
MdABCB18	MD09G1049400	1250	136557	8.6	118	125	C6137H9756N1644O1794S40	36.28	99.64	0.127	plas/golg/vacu/E.R.	9
MdABCB19	MD09G1177100	1542	168275	8.57	148	156	C7515H11869N2071O2229S43	41.03	92.92	-0.08	plas/E.R./nucl/vacu	12
MdABCB2	MD01G1121400	1406	156233	6.06	148	130	C7030H11071N1881O2033S55	48.16	98.75	0.032	plas/E.R./pero	13
MdABCB20	MD09G1290100	1296	139230	7.04	133	132	C6193H9950N1678O1863S47	35.46	97.14	0.112	plas/golg/vacu/E.R.	9
MdABCB21	MD10G1268300	1278	137636	8.76	127	137	C6139H9907N1673O1825S40	32.57	99.67	0.083	plas	10
MdABCB22	MD10G1268400	1278	137585	8.62	128	136	C6134H9894N1670O1821S44	31.15	99.51	0.097	plas/vacu/golg	10
MdABCB23	MD11G1049800	715	78634.5	9.56	61	80	C3535H5628N968O1025S17	26.81	96.76	0.032	mito/chlo	5
MdABCB24	MD12G1026900	631	69243.1	9.3	53	67	C3147H5070N836O874S20	32.55	113.14	0.247	plas/chlo/E.R./pero	2
MdABCB25	MD13G1101800	710	78933.2	9.05	63	73	C3548H5654N974O1015S23	33.25	104.24	0.117	plas/chlo/E.R./pero	4
MdABCB26	MD13G1138700	227	24863.2	4.91	28	17	C1078H1757N305O347S10	38.46	100.57	-0.123	extr/chlo/mito/cyto/E.R.	0
MdABCB27	MD13G1139100	1294	139451	8.22	131	135	C6222H9989N1697O1850S40	33.26	100.02	0.12	plas/vacu/golg	9
MdABCB28	MD15G1010500	444	47835.3	8.4	34	37	C2177H3400N560O617S17	29.87	99.3	0.359	plas/vacu/golg/E.R.	6
MdABCB29	MD15G1196000	1258	137919	9.02	120	137	C6166H9884N1674O1817S43	29.87	99.92	0.057	plas/vacu/golg	9
MdABCB3	MD01G1232000	613	68174.5	6.67	68	66	C3068H4888N820O898S17	41.35	103.43	0.011	plas/vacu/E.R./nucl	4
MdABCB30	MD16G1105600	1268	138668	9.16	111	134	C6221H9969N1681O1801S48	35.36	100.17	0.077	plas/chlo/vacu	11
MdABCB31	MD16G1134500	1266	136899	6.13	132	121	C6126H9814N1636O1833S37	36.93	101.76	0.149	plas/vacu/golg/E.R.	9
MdABCB32	MD16G1134700	1294	139627	6.79	132	129	C6251H10010N1682O1855S38	36.89	101.55	0.159	plas/vacu	11
MdABCB33	MD16G1135100	1294	139101	5.86	139	124	C6209H9971N1665O1871S38	33.68	102.59	0.168	plas	11
MdABCB34	MD17G1026800	677	75552.7	8.6	65	72	C3398H5415N923O964S29	45.45	107.46	0.172	plas/E.R./chlo	3
MdABCB35	MD17G1042800	1260	137503	8.86	123	136	C6114H9803N1689O1810S49	41	96.75	0.045	plas/chlo/vacu/E.R.	11
MdABCB36	MD17G1049600	1250	136524	8.65	117	125	C6141H9773N1645O1789S39	33.69	101.35	0.149	plas/golg/vacu/E.R.	9
MdABCB37	MD17G1149200	1539	168724	8.12	149	153	C7549H11897N2049O2243S46	38.28	92.84	-0.059	plas/E.R./nucl/mito	12
MdABCB38	MD17G1284300	1295	139186	8.13	135	138	C6209H9966N1684O1860S38	30.77	97.63	0.104	plas/vacu/golg/E.R.	10
MdABCB39	MD17G1284700	1014	109965	8.46	109	114	C4913H7881N1339O1460S28	37.85	98.23	0.062	plas/cyto_plas/mito/extr/vacu/E.R.	5
MdABCB4	MD01G1232100	641	69561.9	8.2	55	58	C3124H5007N819O908S31	36.47	105.16	0.259	plas/vacu/cyto/E.R.	5
MdABCB5	MD02G1065200	1250	136810	8.03	121	124	C6097H9731N1657O1814S48	30.17	98.62	0.068	plas/vacu/golg	8
MdABCB6	MD03G1047300	708	77786.5	9.49	60	77	C3502H5563N953O1014S17	27.31	97.58	0.069	chlo/mito	7
MdABCB7	MD03G1211200	1247	136326	9.06	113	131	C6105H9727N1641O1788S50	37.32	93.5	0.018	plas/vacu/cyto	9
MdABCB8	MD04G1092800	1345	146974	8.04	134	137	C6590H10423N1789O1932S42	36.73	95.33	0.036	plas/vacu	12
MdABCB9	MD05G1292400	1090	117996	6.83	114	112	C5269H8520N1424O1566S35	34.2	104.4	0.109	plas	9
MdABCC1	MD01G1213600	1429	159032	8.35	134	141	C7218H11440N1892O2050S47	36.07	106.79	0.148	plas/E.R./mito	12
MdABCC10	MD07G1283400	1200	133450	8.93	101	121	C6051H9589N1613O1692S45	37.65	106.22	0.162	plas/nucl/vacu/E.R.	10
MdABCC11	MD09G1195100	1467	163713	8.03	139	143	C7434H11761N1915O2118S58	36.1	106.26	0.199	plas/vacu	14
MdABCC12	MD09G1225000	1420	158748	6.71	127	123	C7190H11308N1864O2040S70	39.48	105.94	0.264	plas/chlo/mito/pero	12
MdABCC13	MD10G1175300	1539	170724	8.07	146	151	C7753H12275N2017O2175S68	42.72	105.88	0.225	plas/chlo/vacu	14
MdABCC14	MD10G1255300	1626	181993	8.17	159	164	C8214H12966N2188O2340S68	40.18	100.91	0.065	plas/vacu/E.R.	15
MdABCC15	MD10G1255500	1575	176301	7.55	157	158	C7955H12571N2119O2278S61	40.22	101.57	0.053	plas/chlo/mito/pero	13
MdABCC16	MD11G1203300	1515	168536	7.81	141	144	C7637H11971N1989O2179S63	34.78	99.52	0.131	plas/vacu	14
MdABCC17	MD11G1203400	1493	166090	7.66	140	142	C7536H11826N1956O2148S59	35.61	100.97	0.133	plas/E.R.	14
MdABCC18	MD11G1203500	1514	168726	6.45	148	141	C7647H11969N1977O2190S65	35.76	99.52	0.124	plas/chlo/vacu	14
MdABCC19	MD11G1203600	1514	168464	6.34	148	139	C7630H11939N1975O2188S66	34.65	99.19	0.123	plas/chlo/vacu	14
MdABCC2	MD03G1188200	1516	168500	6.32	145	137	C7640H11951N1967O2191S65	35.32	99.97	0.152	plas/chlo/vacu	14
MdABCC20	MD11G1313300	640	71817.7	8.78	56	64	C3254H5130N854O909S33	28.32	101.39	0.157	plas/E.R./mito	6
MdABCC21	MD11G1313800	1509	169504	8.77	137	153	C7680H12170N2024O2148S71	33.3	105.59	0.201	plas/vacu/golg	15
MdABCC22	MD13G1109600	1444	162208	8.75	131	148	C7377H11661N1931O2067S54	35.35	106.65	0.144	plas/E.R./vacu	14
MdABCC23	MD14G1118100	1434	160603	6.96	138	136	C7323H11520N1874O2068S53	34.6	106.13	0.204	plas/E.R./mito	13
MdABCC24	MD14G1118200	1513	169893	7.66	142	144	C7749H12188N1988O2183S55	35.15	107.14	0.209	plas/E.R./vacu	14
MdABCC25	MD16G1109500	1455	163533	8.86	133	152	C7444H11765N1947O2085S51	34.9	106.32	0.127	plas/vacu/E.R.	14
MdABCC26	MD17G1175800	906	100372	6.41	93	89	C4520H7200N1184O1320S35	32.15	103.61	0.103	plas/vacu/E.R.	6
MdABCC3	MD03G1286300	1509	168876	8.55	138	149	C7638H12109N2015O2156S69	36.32	105.78	0.206	plas/vacu/E.R.	15
MdABCC4	MD05G1187600	1535	170262	8.22	150	157	C7709H12257N2023O2173S69	44.44	106.27	0.211	plas/chlo/vacu	14
MdABCC5	MD05G1275500	1518	169905	6.79	156	154	C7693H12144N2032O2184S58	43.59	103.97	0.125	plas/chlo/E.R.	14
MdABCC6	MD06G1098900	1492	165988	7.08	137	136	C7546H11901N1929O2153S59	34.82	106.07	0.234	plas/vacu	12
MdABCC7	MD06G1099000	1487	166683	5.96	147	131	C7598H11914N1924O2161S59	36.15	106.4	0.221	plas/vacu	12
MdABCC8	MD06G1099100	1493	166996	6.21	145	136	C7608H11950N1942O2157S58	34.24	106.58	0.242	plas/E.R./nucl/vacu	14
MdABCC9	MD07G1084200	1509	168891	8.13	147	152	C7635H12093N2013O2184S58	40.13	103.84	0.1	plas/chlo/mito/vacu	13
MdABCD1	MD02G1255200	1412	158907	9.1	138	162	C7174H11353N1951O2023S50	44.56	99.48	-0.025	plas/chlo/nucl/E.R./pero	2
MdABCD2	MD07G1066800	1340	150206	9.19	136	159	C6745H10752N1862O1929S44	44.05	99.54	-0.072	plas/chlo/mito/E.R./pero	0
MdABCD3	MD10G1219900	648	72453	5.63	67	57	C3298H5150N842O965S13	34.87	102.93	0.042	plas/E.R./vacu/cyto/extr	4
MdABCD4	MD10G1220200	779	87348.4	6.89	79	78	C3909H6135N1049O1176S22	48.2	91.13	-0.161	plas/chlo/mito/vacu/E.R./pero	3
MdABCD5	MD10G1220300	736	82696.8	6.15	78	73	C3728H5850N976O1099S24	41.95	95.5	-0.066	plas/E.R./chlo/mito/pero	5
MdABCD6	MD10G1220400	604	67773.2	5.76	67	58	C3061H4784N798O912S13	35.07	97.19	-0.108	plas/vacu/chlo/E.R.	4
MdABCE1	MD01G1020400	217	24095.6	4.99	37	30	C1047H1720N284O339S12	27.89	88.85	-0.371	cyto/chlo/nucl/plas/extr	0
MdABCE2	MD08G1001700	605	68487.2	8.02	76	79	C3063H4892N828O894S27	34.18	95.19	-0.219	cyto/nucl/chlo/mito	0
MdABCE3	MD09G1041600	429	47682.1	5.72	48	41	C2113H3304N572O647S19	45.31	81.4	-0.192	cyto/cyto_pero/vacu/golg/E.R._plas/plas/E.R./nucl/mito	1
MdABCE4	MD09G1160000	607	68185.4	8.46	74	81	C3018H4837N825O909S30	43.5	86.56	-0.397	chlo/chlo_mito/mito/cyto_mito/nucl/plas	0
MdABCE5	MD09G1160100	605	68160.8	8.04	76	79	C3049H4878N820O894S26	33.92	94.56	-0.204	cyto/nucl/mito	0
MdABCE6	MD15G1001000	660	74904.7	8.89	78	91	C3347H5362N922O968S28	40.73	93.62	-0.271	chlo/mito/nucl	0
MdABCE7	MD17G1049500	418	45320.3	7.76	45	46	C2013H3280N572O594S10	36.23	108.68	0.116	E.R._plas/plas/E.R./chlo/nucl/pero/extr	0
MdABCE8	MD17G1145900	605	68084.7	8.04	75	78	C3048H4874N818O892S26	33.36	95.04	-0.191	cyto/nucl/chlo/mito	0
MdABCF1	MD00G1033600	547	62046.2	5.6	81	65	C2750H4373N763O818S26	41.03	95.06	-0.3	cyto/chlo/pero	0
MdABCF10	MD14G1134300	711	79170.2	5.79	102	85	C3518H5588N986O1052S20	35.92	93.91	-0.243	cyto/chlo/golg	0
MdABCF11	MD15G1331800	721	81183.5	8.41	108	112	C3554H5773N1009O1109S25	35.17	82.66	-0.585	chlo/nucl/mito	0
MdABCF12	MD17G1277800	601	67181.3	5.74	93	79	C2971H4755N835O912S13	35.62	92.93	-0.41	cyto/chlo/plas/E.R._vacu	0
MdABCF2	MD00G1070400	676	75465.4	5.8	112	99	C3316H5336N938O1040S15	37.12	84.67	-0.579	cyto/nucl/cysk	0
MdABCF3	MD01G1020500	295	33840.9	9.32	44	55	C1492H2422N430O444S11	43.57	78.51	-0.764	cyto/chlo/extr	0
MdABCF4	MD04G1190800	259	28584	8.51	30	33	C1272H2037N359O367S11	42.65	94.48	-0.143	cyto/mito	0
MdABCF5	MD05G1058200	427	48556.2	5.93	68	59	C2148H3423N597O656S14	45.41	87.42	-0.499	chlo/mito/nucl/E.R.	0
MdABCF6	MD05G1187200	398	45053	7.18	44	44	C2040H3199N539O581S15	35.66	96.96	-0.029	nucl/cyto/chlo/plas/cysk/E.R._vacu	0
MdABCF7	MD06G1113200	711	79154.3	5.9	101	86	C3514H5592N988O1050S21	36.99	93.5	-0.246	cyto/chlo/nucl	0
MdABCF8	MD11G1145400	547	62170.2	5.6	81	65	C2755H4381N767O820S25	38	95.59	-0.312	cyto/chlo/pero	0
MdABCF9	MD12G1021000	930	104297	8.67	101	109	C4712H7432N1244O1334S45	39.22	93.08	-0.002	plas/E.R./nucl	7
MdABCG1	MD00G1036800	740	82083.3	6.82	71	70	C3678H5767N973O1080S37	43.9	88.93	-0.04	plas/mito/E.R./chlo/pero	6
MdABCG10	MD02G1254900	1464	166069	7.3	153	153	C7575H11759N1959O2107S65	37.71	94.85	0.046	plas/vacu/E.R.	13
MdABCG11	MD03G1123900	1113	122674	9.02	99	128	C5466H8676N1484O1590S64	40.55	86.81	-0.102	plas/mito/E.R.	6
MdABCG12	MD03G1125800	723	79952.9	8.93	56	67	C3635H5700N930O1027S34	40.08	100.04	0.237	plas/vacu/E.R./golg	6
MdABCG13	MD03G1136800	1439	162998	8.26	150	155	C7452H11511N1911O2063S66	37.04	90.58	0.035	plas/cyto/E.R.	13
MdABCG14	MD03G1137000	1448	164340	8.43	148	155	C7498H11586N1938O2082S67	38.98	90.55	0.032	plas/E.R.	13
MdABCG15	MD03G1172200	684	76027.2	9.18	57	70	C3462H5397N909O959S29	41.42	95.07	0.14	plas/E.R./nucl/mito/vacu/golg	6
MdABCG16	MD03G1172300	703	78541	9.19	61	73	C3569H5578N946O992S29	41.04	94.03	0.039	plas/E.R./nucl/golg	5
MdABCG17	MD03G1222900	536	59446.2	9.37	37	52	C2709H4235N699O753S25	28.5	94.78	0.124	plas/cyto_plas/chlo/mito/E.R./pero	6
MdABCG18	MD03G1240800	608	68403	9.24	48	65	C3099H4881N833O842S35	43.09	99.82	0.191	plas/vacu/E.R.	6
MdABCG19	MD04G1116300	728	81187.3	9.5	58	79	C3691H5815N971O1031S28	42.4	96.85	0.105	plas/nucl/cyto/E.R.	7
MdABCG2	MD00G1165400	723	80191.2	8.62	59	66	C3642H5710N930O1032S36	40.42	100.29	0.233	plas/vacu/E.R./golg	6
MdABCG20	MD04G1187600	1447	163327	7.33	139	139	C7456H11517N1909O2098S58	36.51	92.83	0.045	plas/vacu/golg	13
MdABCG21	MD04G1197400	709	78586.6	8.72	62	68	C3558H5556N934O1015S29	35.27	93.54	0.119	plas/cyto/vacu/E.R.	6
MdABCG22	MD05G1042200	651	71784.4	8.93	52	64	C3238H5123N859O917S32	36.45	99.62	0.135	plas/E.R./vacu/chlo/nucl/pero	6
MdABCG23	MD05G1042600	694	76581.4	8.54	58	63	C3458H5411N911O990S31	39.73	90.75	0.033	plas/E.R./nucl/golg	6
MdABCG24	MD05G1187100	1433	162110	8.19	145	150	C7402H11449N1903O2070S59	36.05	91.84	0.023	plas/E.R.	13
MdABCG25	MD05G1187400	556	62298.1	8.19	51	54	C2812H4390N730O803S32	39.37	90.25	-0.002	cyto/E.R./chlo/nucl/mito/plas	2
MdABCG26	MD06G1228700	820	92314.4	9.36	77	95	C4181H6552N1122O1182S27	43.25	91.77	-0.131	plas/mito/E.R.	6
MdABCG27	MD07G1184900	751	82879.4	9.09	65	74	C3750H5876N998O1071S25	37.71	94.39	0.105	plas/E.R.	6
MdABCG28	MD08G1001300	716	79949.6	9.2	58	76	C3616H5703N955O1027S30	47.52	96.58	-0.006	plas/E.R./chlo/mito/pero	6
MdABCG29	MD08G1140900	1289	144777	8.26	117	122	C6648H10292N1682O1821S58	38.39	97.87	0.179	plas/chlo/mito/pero	13
MdABCG3	MD00G1192000	297	33381	6.59	31	30	C1502H2366N388O426S22	48.44	97.81	0.153	plas/E.R./extr/vacu/cyto	1
MdABCG30	MD08G1141400	1451	164083	6.78	156	153	C7504H11603N1919O2089S61	38.73	92.51	0.039	plas/E.R./golg	13
MdABCG31	MD08G1208900	1416	160617	8.63	142	152	C7343H11337N1887O2018S71	36.83	90.13	0.049	plas/vacu/E.R.	13
MdABCG32	MD08G1209000	2085	235683	8.9	204	228	C10694H16634N2800O3003S100	37.39	88.18	-0.065	plas/nucl/vacu/E.R.	13
MdABCG33	MD09G1044300	674	76271.5	9.26	51	64	C3532H5425N901O947S19	40.92	99.7	0.168	plas/chlo/mito/vacu/E.R./pero	3
MdABCG34	MD09G1203500	1518	171952	9.25	143	174	C7837H12216N2054O2166S65	40.6	91.26	-0.012	plas/E.R.	13
MdABCG35	MD09G1203700	444	49390.3	6.28	47	45	C2230H3527N581O640S21	42.72	97.48	0.053	chlo/chlo_mito/mito/extr	0
MdABCG36	MD09G1204000	1489	168634	8.26	152	158	C7698H11945N1981O2146S64	35.71	93.28	0.033	plas	13
MdABCG37	MD09G1204200	1497	169033	7.52	156	157	C7701H11946N1984O2172S61	38.95	90.53	-0.012	plas/E.R.	13
MdABCG38	MD09G1204300	1497	169056	7.55	156	157	C7707H11951N1987O2174S57	38.42	90.67	-0.02	plas/E.R.	13
MdABCG39	MD09G1217300	1437	162818	8.38	139	145	C7447H11567N1927O2050S60	39.84	97.75	0.083	plas	13
MdABCG4	MD00G1214200	1113	123108	8.83	104	126	C5465H8666N1504O1609S60	39.97	87.78	-0.114	plas/vacu/E.R./golg	5
MdABCG40	MD10G1017900	742	82588.2	9.32	68	87	C3704H5960N990O1067S36	38.77	97.36	0.02	plas/vacu/E.R.	6
MdABCG41	MD10G1048700	623	69274	8.91	51	62	C3130H4951N819O875S38	36.49	99.07	0.184	plas/vacu/E.R./chlo/nucl/pero	6
MdABCG42	MD10G1049900	685	75831.3	8.21	57	60	C3411H5332N900O987S34	41.58	89.09	0.012	plas/vacu/E.R./nucl/golg	6
MdABCG43	MD10G1175000	1433	161641	8.48	139	147	C7388H11442N1906O2051S58	36.06	93.96	0.049	plas/nucl/E.R.	13
MdABCG44	MD11G1036200	771	87364.9	8.92	73	85	C3996H6273N1025O1104S32	40.74	99.99	0.056	plas/E.R./nucl/mito/vacu	7
MdABCG45	MD11G1075100	1425	159242	8.94	127	145	C7240H11278N1902O2024S59	38.69	92.89	0.058	plas/E.R./nucl	13
MdABCG46	MD11G1140900	1113	123121	9.09	101	133	C5503H8738N1498O1584S59	40.12	89.17	-0.093	plas/E.R.	6
MdABCG47	MD11G1159000	1437	163027	8.64	141	152	C7467H11546N1908O2058S64	37.8	93.36	0.056	plas/mito	13
MdABCG48	MD11G1159100	1451	164811	7.53	147	148	C7504H11563N1943O2102S68	39.53	89.22	-0.004	plas/vacu/E.R.	13
MdABCG49	MD11G1159200	1449	164312	8.43	147	154	C7499H11586N1942O2082S64	38.86	90.81	0.037	plas/E.R./cyto	13
MdABCG5	MD01G1044600	566	64406.1	9.37	42	55	C2935H4504N776O813S23	42.76	84.19	-0.13	plas/cyto_plas/E.R./pero	6
MdABCG50	MD11G1185400	659	74149.8	7.96	64	66	C3380H5288N868O958S23	43.95	101.31	0.113	plas/E.R./mito/vacu	7
MdABCG51	MD11G1189900	686	76292.5	8.99	60	70	C3486H5416N906O961S28	42.2	95.54	0.138	plas/vacu/E.R./nucl/mito	6
MdABCG52	MD11G1240300	622	69032.4	9.53	48	67	C3137H4964N820O877S26	32	97.17	0.073	plas/vacu/nucl/E.R./golg	6
MdABCG53	MD11G1260200	706	79962.6	9.42	50	77	C3646H5707N971O975S38	44.8	100.03	0.197	plas/vacu/E.R./nucl/golg	6
MdABCG54	MD12G1020800	1453	164694	7.25	150	150	C7539H11661N1925O2076S69	38.1	94.52	0.098	plas/E.R.	15
MdABCG55	MD12G1020900	1798	201825	8.98	130	160	C9195H14014N2436O2558S69	41.45	83.69	-0.09	plas/vacu/chlo/nucl/E.R.	7
MdABCG56	MD12G1045900	747	82602.5	8.58	79	84	C3724H5893N973O1082S31	37.7	90.47	-0.03	plas/nucl/chlo/cyto/mito	5
MdABCG57	MD12G1076400	685	75767.1	9.1	58	58	C3429H5405N909O959S33	43.03	98.69	0.117	plas/E.R./nucl/cyto/vacu	6
MdABCG58	MD12G1076700	452	50586.8	8.96	36	45	C2295H3572N604O635S25	47.16	94.78	0.164	plas/cyto/vacu	6
MdABCG59	MD12G1115400	613	68046.5	9.13	58	72	C3086H4917N815O861S26	37.45	103.62	0.135	plas/vacu/E.R./golg	4
MdABCG6	MD01G1117400	751	82548.3	9.28	62	74	C3743H5883N997O1060S23	35.63	97.39	0.132	plas/E.R./vacu	6
MdABCG60	MD12G1132000	729	80975.7	9.12	60	71	C3684H5770N964O1036S26	37.45	97.24	0.127	plas/vacu/E.R./golg/nucl/cyto	6
MdABCG61	MD12G1210200	687	76600.6	8.82	60	67	C3479H5424N906O983S29	38.27	94.53	0.133	plas/vacu/cyto/mito	6
MdABCG62	MD13G1027300	730	79828.6	6.6	73	71	C3575H5679N965O1057S23	38.96	95.12	-0.031	chlo/extr/vacu/pero/nucl/E.R./golg	4
MdABCG63	MD13G1049400	683	76040	8.39	57	61	C3433H5400N906O980S31	33.66	98.13	0.042	plas/E.R./nucl/vacu/golg	5
MdABCG64	MD13G1141600	608	69063.6	7.23	69	69	C3147H4888N810O893S22	35.31	90.39	-0.146	chlo/nucl/E.R./cysk_nucl/cyto/mito/plas/extr/vacu	2
MdABCG65	MD14G1017900	1476	167018	8.21	148	153	C7650H11816N1956O2107S66	38.1	92.62	0.057	plas/E.R.	13
MdABCG66	MD14G1018100	1451	164356	8.34	145	151	C7537H11647N1923O2071S63	38.49	93.65	0.067	plas/E.R.	15
MdABCG67	MD14G1044500	712	79015.9	9.02	73	84	C3573H5668N930O1021S32	34.05	93.95	0.035	plas/E.R./chlo/mito/pero	6
MdABCG68	MD14G1074800	691	76556.7	8.94	59	73	C3450H5432N918O979S35	44.4	97.13	0.078	plas/nucl/E.R./cyto/vacu	7
MdABCG69	MD14G1237900	824	92371.6	9.37	74	93	C4189H6567N1117O1183S27	39.86	93.11	-0.075	plas/cyto	6
MdABCG7	MD01G1210800	602	66969.3	9.31	34	48	C3094H4861N773O848S16	45.81	113.06	0.383	plas/cyto/vacu	7
MdABCG70	MD15G1000600	668	74492.4	9.1	53	66	C3389H5326N882O954S25	48.42	100.27	0.07	plas/nucl/vacu	5
MdABCG71	MD15G1117800	1424	160861	7.58	144	145	C7330H11414N1894O2046S64	39.76	95.58	0.039	plas/vacu/E.R.	13
MdABCG72	MD15G1117900	1451	163729	6.78	153	150	C7490H11573N1909O2082S64	36.24	92.73	0.066	plas/cyto/E.R./golg	13
MdABCG73	MD15G1134300	671	74680.6	8.35	60	64	C3390H5334N902O949S24	43.35	103.82	0.172	plas/vacu/E.R./golg	6
MdABCG74	MD15G1145300	1419	161754	8.33	138	144	C7430H11413N1911O2026S57	40.89	95.02	0.072	plas/vacu/E.R.	13
MdABCG75	MD15G1306900	739	82647.7	9.11	65	74	C3732H5807N995O1077S25	41.71	85.85	-0.116	plas/mito/E.R./chlo/pero	6
MdABCG76	MD16G1050400	683	76036	8.78	55	62	C3427H5396N910O979S32	34.28	94.86	0.004	plas/chlo/nucl/cyto	5
MdABCG77	MD16G1137900	1453	162869	7.96	142	146	C7433H11528N1894O2083S66	40.44	93	0.071	plas/vacu/E.R.	13
MdABCG78	MD16G1138000	1423	160651	8.43	137	147	C7338H11416N1864O2051S65	37.56	94.53	0.066	plas/E.R.	11
MdABCG79	MD17G1184700	1497	169233	8.8	150	164	C7714H11987N1999O2159S61	38.44	90.52	-0.013	plas/nucl/E.R.	13
MdABCG8	MD02G1032700	1405	158684	7.35	142	142	C7236H11228N1876O2016S60	37.71	94.23	0.036	plas/vacu/E.R.	13
MdABCG80	MD17G1201000	1426	162052	8.47	141	149	C7409H11416N1902O2052S65	38.23	90.43	0.003	plas/E.R./golg	13
MdABCG9	MD02G1040300	1419	161646	8.41	136	143	C7437H11430N1896O2022S59	41.75	95.57	0.106	plas/vacu/E.R.	13
MdABCI1	MD02G1010200	228	25669	9.55	24	30	C1148H1861N327O319S10	35.96	104.78	-0.133	mito/chlo	0
MdABCI10	MD12G1259300	352	38716	5.75	47	41	C1718H2740N470O528S9	42.9	89.97	-0.2	chlo/vacu	0
MdABCI11	MD13G1237100	273	29580.2	6.06	31	27	C1313H2146N362O395S8	36.29	107.11	-0.005	golg/vacu/cyto/chlo/nucl/mito/plas	0
MdABCI12	MD14G1118400	240	26810.3	8.61	25	28	C1209H1941N331O338S9	40.08	109.58	0.166	plas/cyto/E.R./chlo/mito/vacu/golg	2
MdABCI13	MD16G1242500	206	22470.1	5.67	26	23	C993H1648N272O303S7	36.97	111.12	0.001	chlo/golg/vacu/nucl/plas/pero	0
MdABCI14	MD17G1001700	285	31456.3	9.81	26	37	C1416H2260N396O402S6	38.84	92.98	-0.197	chlo/cyto/mito	0
MdABCI2	MD02G1261200	435	47828.6	7.56	44	45	C2154H3435N563O623S20	53.77	99.91	0.085	chlo/mito	1
MdABCI3	MD04G1045800	378	41468.9	8.83	41	45	C1833H3015N515O553S11	42.87	104.95	-0.028	chlo/cyto/extr	1
MdABCI4	MD04G1187500	343	39177.3	7.15	35	35	C1769H2744N460O503S21	43.62	90.64	0.039	cyto/vacu/chlo/plas/nucl/mito/extr/E.R.	1
MdABCI5	MD04G1243700	351	38494.9	5.96	47	43	C1707H2737N465O525S10	40.67	91.05	-0.17	chlo/vacu/E.R._vacu/nucl	0
MdABCI6	MD05G1194500	287	31872.5	6.26	37	34	C1411H2244N390O422S14	41.55	89.69	-0.159	nucl/cyto/chlo/cysk	0
MdABCI7	MD07G1059800	355	38333.9	6.52	39	37	C1692H2718N462O520S15	52.15	90.93	-0.117	chlo/mito/nucl	0
MdABCI8	MD10G1016500	263	28959.5	8.94	25	29	C1279H2066N356O380S14	39.58	92.28	-0.086	chlo/nucl/mito	0
MdABCI9	MD12G1203100	321	35834.2	8.87	42	46	C1584H2555N461O464S11	41.99	92.93	-0.353	cyto/cysk/chlo	0

## Sheet: P. communis
Name	Gene ID	Protein length	Molecular weight (Da)	Isoelectric point	Total number of negatively charged residues	Total number of positively charged residues	Molecular formula	Instability index	Aliphatic index	Grand average of hydropathicity	Subcellular localization	Transmembrane structures
PcABCA1	PCP003992.1	1602	177476	8.79	161	179	C7890H12450N2152O2379S61	42.77	81.41	-0.278	plas/vacu/E.R./golg	5
PcABCA2	PCP006715.1	1729	192286	8.96	175	197	C8586H13509N2341O2568S52	35.65	82.74	-0.308	plas/nucl/mito/pero	6
PcABCA3	PCP009865.1	938	104511	9.03	87	102	C4757H7390N1266O1321S33	36.24	89.62	0.013	plas/chlo/mito/E.R.	5
PcABCA4	PCP009866.1	953	106422	8.8	86	99	C4791H7489N1269O1374S49	41.65	89.17	-0.054	plas/E.R./mito	7
PcABCA5	PCP024837.1	997	112738	6.49	114	107	C5031H7932N1408O1435S51	42.12	98.43	-0.056	nucl/cyto/pero	0
PcABCA6	PCP029677.1	1889	210423	6.93	180	176	C9526H14909N2473O2712S92	37.46	97.82	0.125	plas/chlo/E.R./pero	15
PcABCA7	PCP031082.1	966	107234	8.73	85	95	C4886H7574N1268O1369S39	36.09	89.37	0.087	plas/E.R./chlo/mito/pero	6
PcABCB1	PCP000168.1	1027	111954	9	96	107	C5001H8019N1375O1476S29	35.94	100.66	0.08	plas/mito/vacu/E.R.	5
PcABCB10	PCP007071.1	1400	155543	6.07	145	129	C6995H11028N1866O2030S56	47.16	98.48	0.041	plas/mito/E.R./pero	13
PcABCB11	PCP008459.1	1295	139041	7.59	135	136	C6208H9967N1679O1856S38	31.03	99.07	0.126	plas/golg/vacu	10
PcABCB12	PCP008575.1	1268	138735	9.28	109	137	C6225H9978N1684O1797S49	34.67	100.1	0.086	plas/chlo/cyto/vacu	11
PcABCB13	PCP010258.1	715	78614.2	9.46	61	77	C3529H5612N966O1031S17	26.08	96.2	0.031	chlo/mito	5
PcABCB14	PCP012136.1	1260	137408	8.87	124	137	C6104H9806N1686O1816S48	41.02	96.98	0.037	plas/nucl	9
PcABCB15	PCP013675.1	1138	124116	9.15	105	123	C5569H8899N1525O1623S29	34.73	101.13	0.089	plas/vacu/E.R.	7
PcABCB16	PCP013935.1	1353	147884	8.43	135	141	C6622H10502N1806O1943S43	36.41	95.21	0.025	plas/vacu	12
PcABCB17	PCP015359.1	1604	176258	8.82	168	183	C7872H12657N2125O2335S57	34.32	95.11	-0.081	plas/E.R./pero	10
PcABCB18	PCP017333.1	993	107308	5.73	103	89	C4810H7680N1268O1436S33	35.53	102.46	0.191	plas/vacu/golg/E.R.	9
PcABCB19	PCP017334.1	935	101516	6.69	103	100	C4542H7296N1240O1354S18	39.1	103.19	0.083	plas/E.R.	6
PcABCB2	PCP001023.1	1243	134902	8.48	115	120	C6071H9677N1627O1782S29	32.88	103.23	0.127	plas/vacu	11
PcABCB20	PCP019719.1	690	74820	9.04	58	68	C3381H5455N903O970S17	32.66	111.91	0.28	plas/chlo/E.R./mito/pero	4
PcABCB21	PCP020236.1	738	81121.3	9.49	61	79	C3646H5792N994O1060S19	26.03	95.85	0.05	mito/chlo	5
PcABCB22	PCP020508.1	1294	138809	5.85	137	120	C6200H9934N1658O1866S39	33.47	102.14	0.182	plas	11
PcABCB23	PCP021240.1	1231	133046	8.67	118	127	C5959H9580N1610O1745S42	35.3	101.1	0.143	plas	11
PcABCB24	PCP023312.1	3604	394043	6	385	329	C17582H27493N4745O5299S122	41.52	89.18	-0.112	plas/mito/vacu	3
PcABCB25	PCP024245.1	2322	257461	7.72	268	270	C11355H17865N3229O3483S66	48.69	78.55	-0.442	plas/chlo/mito/E.R./pero	3
PcABCB26	PCP024369.1	1214	131227	8.98	119	133	C5857H9461N1599O1731S39	32.43	100.19	0.089	plas	10
PcABCB27	PCP024370.1	1107	119624	8.41	112	117	C5349H8626N1448O1584S33	31.75	102.09	0.103	plas/chlo/E.R.	9
PcABCB28	PCP025791.1	1245	135090	6.91	117	115	C6068H9653N1615O1794S36	34.03	100.55	0.125	plas/vacu/golg	10
PcABCB29	PCP026406.1	3611	396218	7.74	437	440	C17390H27693N4925O5449S102	45.62	78.54	-0.434	plas/nucl/E.R.	12
PcABCB3	PCP002960.1	1287	140853	8.65	126	135	C6322H10013N1721O1840S40	36	97.19	0.071	plas/vacu/E.R.	12
PcABCB30	PCP028127.1	1258	137905	8.95	122	137	C6163H9886N1672O1820S43	30.15	100	0.053	plas/vacu/golg	9
PcABCB31	PCP028579.1	1111	120474	6.72	109	107	C5413H8637N1429O1591S40	34.25	101.11	0.204	plas/vacu/golg/E.R.	10
PcABCB32	PCP029087.1	1296	139110	7.28	132	132	C6185H9946N1680O1862S46	34.8	96.98	0.111	plas/vacu/golg/E.R.	9
PcABCB33	PCP029438.1	1543	168226	8.69	147	157	C7511H11870N2072O2228S43	42.13	92.99	-0.08	plas/nucl	12
PcABCB34	PCP029714.1	537	58561	7.53	53	54	C2633H4223N703O760S21	30.41	109.18	0.239	plas/vacu/E.R./nucl	4
PcABCB35	PCP030435.1	1447	158756	7.69	159	161	C7045H11250N1936O2106S62	42.08	94.21	-0.026	plas/chlo/nucl/E.R.	9
PcABCB36	PCP030436.1	1367	148984	8.75	137	151	C6606H10624N1846O1957S55	37.54	98.34	0.034	plas/nucl/E.R.	7
PcABCB37	PCP030844.1	1397	155240	6.29	144	132	C6982H11015N1877O2020S52	47.92	99.03	0.029	plas/nucl/E.R.	13
PcABCB4	PCP003590.1	1240	135732	6.32	128	120	C6072H9712N1620O1803S46	40.62	101.79	0.094	plas/vacu/cyto/mito/E.R.	9
PcABCB5	PCP004026.1	1250	136955	8.32	124	129	C6114H9775N1653O1813S47	31.51	99.17	0.067	plas/vacu/golg	9
PcABCB6	PCP005522.1	1262	138106	8.71	124	133	C6207H9909N1663O1818S37	33.9	101.3	0.102	plas/vacu	11
PcABCB7	PCP005577.1	1031	113326	9.11	95	112	C5065H8077N1375O1478S45	40.57	93.41	-0.006	plas/vacu/cyto	5
PcABCB8	PCP006899.1	2172	239802	6.43	254	241	C10646H16904N2924O3201S85	38.2	91.95	-0.131	plas/E.R./vacu	8
PcABCB9	PCP006901.1	1291	139622	7.05	131	130	C6241H10039N1695O1857S34	36.75	104.48	0.14	plas/vacu	9
PcABCC1	PCP001129.1	1693	190542	8.94	161	185	C8600H13652N2298O2421S80	36.44	101.38	0.083	plas/vacu	15
PcABCC10	PCP016781.1	1463	162973	7.08	135	134	C7401H11696N1894O2109S63	36.19	106.77	0.242	plas/vacu	15
PcABCC11	PCP016782.1	1457	163366	6.75	143	140	C7439H11692N1900O2106S60	37.02	105.05	0.206	plas/vacu	12
PcABCC12	PCP016783.1	1435	160667	6.76	136	133	C7319H11508N1876O2068S56	35.94	106.47	0.227	plas/vacu/E.R.	13
PcABCC13	PCP017320.1	220	24652.5	5.39	21	14	C1130H1740N274O321S11	22.79	101.5	0.381	chlo/nucl/cyto/vacu/mito/plas/extr/E.R.	1
PcABCC14	PCP018916.1	1221	137598	8.87	119	135	C6200H9898N1662O1771S48	38.2	105.86	0.049	plas/mito/pero	12
PcABCC15	PCP021492.1	1980	219204	8.65	189	207	C9918H15731N2627O2796S84	43	102.39	0.146	plas/chlo/vacu	14
PcABCC16	PCP021647.1	1480	164476	7.51	138	139	C7467H11827N1949O2123S50	35.38	108.04	0.181	plas/vacu	10
PcABCC17	PCP023923.1	310	34742.8	6.19	28	24	C1590H2510N396O441S16	26.9	116.61	0.443	plas/chlo/mito/vacu/E.R.	1
PcABCC18	PCP024747.1	1285	142386	6.84	127	125	C6401H10159N1687O1869S54	35.56	100.96	0.084	plas/nucl/vacu/E.R.	9
PcABCC19	PCP024748.1	1284	142280	6.15	133	124	C6389H10120N1680O1874S57	35.48	99	0.058	plas/vacu/golg	7
PcABCC2	PCP002982.1	1386	154563	6.42	140	133	C6978H11056N1836O2020S49	40.29	104.34	0.092	plas/vacu/E.R./chlo	12
PcABCC20	PCP029376.1	1959	216782	8.48	187	200	C9825H15562N2578O2766S85	41.81	102.83	0.169	plas/chlo/vacu	14
PcABCC21	PCP029795.1	978	110152	8.96	93	110	C4981H7916N1312O1412S43	36.61	102.59	0.08	plas/vacu/E.R./nucl	3
PcABCC22	PCP030549.1	1352	151859	8.57	132	143	C6863H10945N1825O1952S50	36.76	108	0.09	plas/E.R./vacu	11
PcABCC23	PCP030556.1	306	34769.7	8.71	41	45	C1498H2482N456O467S13	57.86	90.13	-0.564	chlo/nucl/cyto/plas/cysk_nucl/mito/extr/vacu	0
PcABCC3	PCP005324.1	1770	198666	7.35	185	185	C8961H14120N2368O2577S75	41.35	98.46	0.012	plas/vacu/E.R.	11
PcABCC4	PCP005452.1	1631	182841	7.28	171	171	C8242H13054N2216O2354S62	39.18	103.53	0.056	plas/vacu/E.R.	14
PcABCC5	PCP005453.1	1626	181890	8.45	157	165	C8209H12973N2189O2340S66	41.36	101.21	0.064	plas/nucl/vacu/E.R.	14
PcABCC6	PCP005988.1	1446	162338	8.76	132	147	C7349H11607N1935O2070S67	37.7	101.64	0.127	plas/vacu/nucl/E.R.	15
PcABCC7	PCP008277.1	1654	185278	6.47	173	168	C8378H13201N2217O2378S70	39.24	102.73	0.1	plas/chlo/E.R.	14
PcABCC8	PCP008901.1	1284	142158	5.88	133	119	C6399H10130N1670O1875S53	36.87	101.65	0.103	plas/vacu/chlo/mito	8
PcABCC9	PCP016437.1	486	54647.6	8.48	46	50	C2475H3892N648O693S26	39.22	98.11	0.081	plas/vacu/E.R./golg	3
PcABCD1	PCP005758.1	1255	140328	8.74	135	145	C6294H10018N1730O1822S39	42.63	98.41	-0.1	plas/chlo/nucl/pero	0
PcABCD2	PCP026467.1	2190	246658	9.28	241	291	C10951H17393N3111O3196S90	52.31	86.15	-0.292	plas/nucl/chlo/E.R./pero	2
PcABCD3	PCP028139.1	733	82233.5	7.17	72	72	C3712H5796N980O1104S13	47.88	93.14	-0.153	chlo/plas/mito/pero	4
PcABCD4	PCP028140.1	696	78174.5	8.61	71	76	C3538H5555N931O1035S15	37.34	95.26	-0.108	plas/chlo/E.R./mito/pero	5
PcABCD5	PCP028141.1	629	69310.9	5.73	72	63	C3084H4888N828O946S19	43.63	91.46	-0.171	chlo/E.R./nucl/mito/vacu	3
PcABCE1	PCP001148.1	1722	190025	6.44	194	185	C8491H13635N2301O2491S69	37.23	100.88	-0.01	plas/golg	9
PcABCE2	PCP005088.1	599	67441	8.21	74	78	C3016H4829N813O883S26	34.98	95.03	-0.203	cyto/nucl/mito/chlo	0
PcABCE3	PCP009077.1	791	88644.2	5.66	104	86	C3924H6132N1074O1204S32	37.27	81.54	-0.394	nucl/cyto/mito/plas	0
PcABCE4	PCP025735.1	976	110157	5.23	145	115	C4875H7705N1311O1488S52	43.73	86.18	-0.306	nucl/chlo/cyto/cysk	0
PcABCF1	PCP005112.1	711	79105.1	5.72	103	85	C3509H5581N985O1054S21	37.31	93.09	-0.253	cyto/chlo/nucl	0
PcABCF2	PCP009005.1	719	80291.4	5.9	103	87	C3565H5652N1004O1067S20	37.82	93	-0.268	cyto/chlo/nucl	0
PcABCF3	PCP011772.1	1158	129749	5.77	158	138	C5709H9038N1588O1764S50	38.5	85.49	-0.382	plas/E.R./mito/nucl/pero	0
PcABCF4	PCP016496.1	597	66777.6	6.15	84	76	C2951H4727N831O881S26	37.67	93.53	-0.297	cyto/chlo/nucl/mito	0
PcABCF5	PCP027521.1	1142	124307	7.13	141	140	C5444H8726N1552O1702S36	35.81	82.66	-0.378	nucl/cyto_nucl/extr	1
PcABCF6	PCP031156.1	721	81150.5	8.24	108	111	C3555H5774N1008O1109S24	35.3	83.74	-0.572	chlo/nucl/cyto/mito	0
PcABCF7	PCP031259.1	720	80082.5	5.97	119	108	C3510H5668N994O1113S15	35.94	82.74	-0.617	nucl/chlo/cysk/cyto/plas	0
PcABCG1	PCP001323.1	1448	164582	8.45	149	156	C7515H11600N1942O2082S66	38.93	90.41	0.031	plas/vacu/E.R.	13
PcABCG10	PCP005829.1	1717	191340	9.19	165	211	C8552H13641N2341O2476S77	42.12	91.69	-0.178	plas/E.R./pero	6
PcABCG11	PCP005945.1	727	80920.9	9.44	58	77	C3680H5789N961O1033S28	42.1	96.04	0.11	plas/nucl/mito/vacu/golg	7
PcABCG12	PCP006005.1	1425	160982	8.58	148	158	C7316H11440N1914O2057S58	35.92	94.74	-0.003	plas	11
PcABCG13	PCP006007.1	1477	166599	8.42	149	156	C7594H11809N1961O2141S55	38.98	92.48	-0.004	plas/E.R.	13
PcABCG14	PCP006008.1	1182	132858	8.76	116	127	C6017H9436N1580O1697S56	39.89	92.64	0.011	plas/E.R./cyto/vacu	9
PcABCG15	PCP006030.1	584	65068.9	8.31	57	60	C2960H4663N755O832S29	34.55	98.34	0.14	plas/chlo/vacu/E.R./golg	6
PcABCG16	PCP006833.1	1565	173180	8.7	144	166	C7679H12062N2134O2271S80	38.03	83.97	-0.16	plas/golg_plas/vacu/golg/E.R.	6
PcABCG17	PCP007399.1	656	74246.5	8.26	76	79	C3366H5292N874O943S36	36.01	91.25	0.029	cyto/vacu/golg/chlo/nucl/plas/E.R.	5
PcABCG18	PCP008624.1	1111	123644	9.24	101	140	C5533H8828N1510O1580S58	37.14	92.3	-0.082	plas/golg_plas/E.R.	7
PcABCG19	PCP008821.1	1426	162153	8.61	141	151	C7411H11427N1909O2052S64	38.04	90.5	-0.004	plas/golg/E.R.	13
PcABCG2	PCP001733.1	875	95548.1	8.8	85	94	C4278H6806N1136O1267S35	38.78	89.6	-0.027	plas/E.R./nucl/mito/pero	5
PcABCG20	PCP009081.1	668	74533.4	9.1	55	68	C3380H5325N887O957S26	46.73	99.57	0.044	plas/vacu/golg/nucl/E.R.	5
PcABCG21	PCP009136.1	697	77395.6	6.69	69	66	C3492H5441N939O1007S22	35.12	92.05	-0.022	plas/nucl/E.R.	5
PcABCG22	PCP009903.1	820	92313.4	9.16	75	88	C4187H6537N1111O1186S28	43.16	92	-0.097	plas/cyto/mito	6
PcABCG23	PCP010286.1	915	102921	9.68	77	121	C4574H7326N1298O1307S47	42.99	87.29	-0.211	plas/cyto/E.R./nucl/golg	6
PcABCG24	PCP010340.1	351	37934.4	8.84	38	42	C1671H2693N475O507S12	42.63	88.66	-0.077	cyto/mito/nucl/chlo/plas/cysk/golg	0
PcABCG25	PCP010342.1	703	78513	9.31	61	75	C3558H5586N954O991S29	41.82	95.28	0.037	plas/E.R./nucl/vacu/golg	5
PcABCG26	PCP011769.1	1529	169883	5.66	199	176	C7590H12028N2030O2261S62	42.2	92.97	-0.099	plas/E.R./vacu	6
PcABCG27	PCP012449.1	1642	186923	6.95	166	163	C8560H13149N2205O2354S72	39.3	92.97	0.002	plas/vacu/E.R.	10
PcABCG28	PCP012672.1	700	78961.4	6.38	74	71	C3575H5602N928O1020S33	44.68	92.49	-0.003	plas/vacu/E.R./cyto/mito	6
PcABCG29	PCP014102.1	207	23636.7	9.23	21	26	C1069H1707N287O296S10	55.99	100.34	-0.099	chlo/nucl/mito/plas/vacu/golg	1
PcABCG3	PCP002298.1	672	74618.5	8.48	60	65	C3389H5332N902O946S24	42.95	103.24	0.18	plas/E.R./vacu/golg	6
PcABCG30	PCP015097.1	602	66991.4	9.3	34	48	C3102H4863N771O845S16	47.58	112.72	0.385	plas/cyto/vacu	7
PcABCG31	PCP015737.1	776	87210.6	9.52	70	92	C3945H6194N1060O1119S26	40.54	90.06	-0.157	plas/vacu/E.R./mito	4
PcABCG32	PCP015742.1	1377	153927	6.45	140	134	C7013H10875N1785O1984S62	38.95	92.4	0.075	plas/vacu/E.R.	11
PcABCG33	PCP015743.1	1359	154330	7.51	142	143	C7027H10916N1808O1986S57	38.03	92.31	-0.015	plas/E.R./golg	9
PcABCG34	PCP016477.1	1712	190453	9.03	170	207	C8478H13499N2325O2485S84	43.66	87.35	-0.236	plas/E.R./pero	6
PcABCG35	PCP016491.1	705	78145.8	8.64	58	65	C3550H5553N913O1000S35	41.17	99.55	0.253	plas/vacu/E.R./golg	6
PcABCG36	PCP016564.1	760	83512.2	9.14	64	74	C3778H5928N1004O1081S25	36.48	94.7	0.109	plas/E.R./mito	6
PcABCG37	PCP016655.1	1416	160265	7.78	150	152	C7321H11313N1879O2035S64	36.42	90.32	0.022	plas/cyto/E.R.	13
PcABCG38	PCP017280.1	1387	156460	8.29	135	140	C7149H11089N1851O1979S57	35.87	94.9	0.064	plas/mito/E.R.	13
PcABCG39	PCP018509.1	1449	164539	8.5	148	156	C7505H11603N1945O2088S64	39.33	90.95	0.022	plas/cyto/E.R.	13
PcABCG4	PCP002740.1	1708	193697	8.66	163	175	C8925H13724N2252O2420S75	39	93.62	0.105	plas/E.R.	19
PcABCG40	PCP018510.1	1412	160133	6.53	143	139	C7295H11224N1880O2045S67	40.69	88.92	0.013	plas/E.R./vacu	13
PcABCG41	PCP018511.1	1416	160624	8.11	146	150	C7352H11370N1874O2041S61	38.02	93.23	0.033	plas/mito	11
PcABCG42	PCP018763.1	659	74208.8	8.43	64	68	C3372H5301N877O961S22	45.81	101.73	0.087	plas/cyto/mito/E.R.	7
PcABCG43	PCP019883.1	688	78108.9	8.72	71	79	C3554H5582N914O996S33	37.75	96.45	0.015	plas/E.R./nucl/vacu	7
PcABCG44	PCP021489.1	1428	161382	7.96	141	144	C7376H11384N1894O2062S56	36.83	92.03	0.021	plas/E.R.	13
PcABCG45	PCP021491.1	473	54941.3	8.63	42	47	C2574H3879N625O662S24	38.79	95.01	0.256	plas/E.R.	7
PcABCG46	PCP023920.1	457	51084.8	6.55	46	45	C2311H3590N604O661S21	35.02	91.29	0.002	vacu/plas/E.R./cyto/extr	3
PcABCG47	PCP024840.1	691	76164.1	8.7	59	69	C3425H5384N908O983S36	43.02	95.86	0.076	plas/nucl/E.R./cyto/vacu	7
PcABCG48	PCP025048.1	743	82846	9.16	66	76	C3746H5829N999O1076S24	41.28	86.31	-0.105	plas/nucl/pero	6
PcABCG49	PCP025052.1	315	34181.2	8.69	29	33	C1510H2422N424O453S13	37.12	90.06	-0.132	nucl/cyto/chlo/extr/vacu/cysk	0
PcABCG5	PCP002741.1	1316	147672	8.91	116	132	C6741H10427N1741O1858S65	41.12	88.02	0.046	plas/chlo/E.R.	11
PcABCG50	PCP025056.1	699	77089.1	8.2	56	59	C3480H5444N910O998S34	39.13	91.9	0.068	plas/E.R./nucl/vacu/golg	6
PcABCG51	PCP025563.1	319	34744.1	6.98	36	36	C1529H2516N424O468S13	36.85	99.28	-0.11	cyto/chlo/nucl/pero/golg	0
PcABCG52	PCP025906.1	687	76446.4	9	58	68	C3464H5410N910O980S30	37.78	93.1	0.124	plas/vacu/nucl/cyto/mito	6
PcABCG53	PCP027390.1	727	80659.2	7.95	66	68	C3642H5694N952O1043S36	38.98	92.85	0.143	plas/vacu/cyto	6
PcABCG54	PCP027431.1	1393	156924	8.58	135	144	C7183H11195N1845O1977S59	38.75	99.25	0.141	plas/vacu/E.R.	13
PcABCG55	PCP027443.1	714	79452.8	8.83	55	64	C3659H5768N910O1017S21	41.12	109.24	0.25	plas/cyto/vacu	5
PcABCG56	PCP027612.1	1491	164651	8.53	141	157	C7317H11481N2003O2173S74	37.54	83.5	-0.164	plas/golg_plas/vacu/golg/E.R.	4
PcABCG57	PCP027661.1	1848	206847	8.76	180	201	C9343H14596N2484O2650S85	39.38	89.02	-0.066	plas/E.R.	13
PcABCG58	PCP027874.1	751	82856.8	9.29	62	75	C3752H5895N999O1062S27	34.43	95.06	0.112	plas/E.R.	6
PcABCG59	PCP028040.1	1506	169799	6.64	152	147	C7748H11954N1992O2149S75	42.04	91.91	0.063	plas/vacu/E.R.	14
PcABCG6	PCP002850.1	1449	164351	7.07	151	150	C7493H11607N1937O2084S68	39.93	93.42	0.037	plas/nucl/E.R.	13
PcABCG60	PCP028041.1	1508	169580	8.19	141	146	C7791H12037N1977O2121S70	37.61	96.62	0.171	plas/E.R.	15
PcABCG61	PCP028232.1	1421	160594	8.02	148	151	C7350H11376N1880O2039S59	39.87	93.43	0.051	plas/golg/E.R.	13
PcABCG62	PCP029374.1	1433	161672	8.41	140	147	C7388H11443N1907O2054S57	36.67	94.23	0.046	plas/nucl/E.R.	13
PcABCG63	PCP029502.1	741	82710.9	9.43	60	75	C3734H5820N1006O1067S26	44	86.28	-0.101	plas/vacu/cyto/mito/pero	6
PcABCG64	PCP029610.1	1408	159342	8.68	133	143	C7290H11323N1887O2005S58	39.24	97.12	0.068	plas/E.R.	12
PcABCG65	PCP029679.1	759	84168.6	8.84	68	80	C3795H5965N1005O1076S40	43.34	94.47	0.062	plas/vacu/E.R./nucl/cyto	7
PcABCG66	PCP030390.1	1458	164584	6.8	153	150	C7525H11631N1921O2095S64	36.22	92.68	0.059	plas	13
PcABCG67	PCP030391.1	1412	159694	6.67	146	142	C7280H11327N1869O2038S64	39.21	95.9	0.04	plas/E.R.	13
PcABCG68	PCP030474.1	735	81523.1	9.03	71	84	C3639H5819N981O1074S32	38.05	91.93	-0.096	plas/vacu/E.R./golg	5
PcABCG69	PCP030594.1	622	69692.6	9.39	48	68	C3161H4993N841O864S34	46.9	99.15	0.201	plas/E.R./mito/vacu	5
PcABCG7	PCP004325.1	1387	158042	7.29	136	136	C7270H11113N1847O1983S60	39.91	92.71	0.082	plas/vacu/E.R./golg	13
PcABCG70	PCP030943.1	620	68734.3	9.05	50	64	C3102H4922N818O869S36	36.08	99.55	0.173	plas/E.R./vacu/chlo/pero	6
PcABCG71	PCP031296.1	1497	169165	8.8	150	164	C7704H11967N2003O2160S61	37.93	90	-0.021	plas/nucl/E.R.	13
PcABCG72	PCP044003.1	714	79436.8	8.78	55	63	C3594H5635N949O1021S30	33.96	97.44	0.053	plas/vacu/mito/E.R.	7
PcABCG73	PCP044057.1	687	76671.7	8.71	57	63	C3463H5441N919O985S30	34.17	95.59	-0.008	plas/cyto_plas/E.R./mito/pero	5
PcABCG74	PCP044265.1	421	46744.8	8.97	30	38	C2144H3374N542O585S20	31.72	105.56	0.377	chlo/cyto	6
PcABCG75	PCP044798.1	741	82074.3	6.23	73	68	C3670H5760N974O1083S38	44.52	88.69	-0.045	plas/mito/E.R./chlo/pero	6
PcABCG76	PCP044945.1	651	72430.3	9.44	53	75	C3284H5186N860O922S30	30.15	92.69	0.026	plas/vacu/E.R./golg	6
PcABCG8	PCP005279.1	622	69065.5	9.52	48	67	C3141H4963N819O877S26	32.46	96.37	0.069	plas/nucl/vacu/E.R./golg	6
PcABCG9	PCP005419.1	879	96451.6	6.29	89	82	C4302H6823N1181O1269S33	43.14	94.88	-0.062	plas/chlo/vacu/E.R.	5
PcABCI1	PCP002932.1	301	32502.9	6.35	25	22	C1484H2359N387O414S8	26.98	118.54	0.411	plas/cyto_plas/E.R./mito/vacu	2
PcABCI10	PCP021490.1	356	40307	9.46	35	44	C1806H2892N520O494S16	39.93	106.77	0.021	cyto/nucl/chlo/mito/plas/pero	0
PcABCI11	PCP025297.1	627	71981	9.13	95	106	C3118H5004N948O973S20	47.8	73.52	-0.798	nucl/E.R._plas/plas/E.R./vacu/chlo/cyto/golg	0
PcABCI12	PCP029344.1	309	33336.4	6.4	32	30	C1484H2390N394O450S12	55.12	98.12	-0.009	chlo/mito	0
PcABCI13	PCP029517.1	285	31370.2	9.68	26	35	C1410H2254N392O405S6	40.83	94.7	-0.17	nucl/chlo/cyto/mito	0
PcABCI14	PCP044092.1	364	39960.6	5.96	48	44	C1764H2833N483O546S13	38.6	89.4	-0.194	chlo/vacu/E.R._vacu	0
PcABCI15	PCP044412.1	366	41457.4	9.56	38	51	C1862H2999N519O518S16	33.81	98.5	-0.189	chlo/extr/nucl/mito/vacu	1
PcABCI2	PCP008511.1	395	43639.7	5.4	54	45	C1936H3090N526O597S11	45.75	91.49	-0.137	chlo/vacu/E.R._vacu	0
PcABCI3	PCP013027.1	888	97780.3	8.8	117	129	C4301H7073N1221O1286S41	36.58	94.32	-0.196	cyto/nucl/pero/cysk	0
PcABCI4	PCP013383.1	1892	212900	5.98	331	294	C9122H14475N2821O2983S47	50.8	60.28	-1.066	nucl/vacu	0
PcABCI5	PCP017883.1	558	63907.2	9.56	79	97	C2779H4449N853O845S18	49.05	73.03	-0.757	E.R._plas/plas/E.R./nucl/cyto/mito/vacu	0
PcABCI6	PCP019083.1	223	24944.8	9.89	29	38	C1077H1808N324O331S11	55.75	89.19	-0.482	nucl/cyto/cysk/plas/vacu/golg	0
PcABCI7	PCP019303.1	1859	208682	6.12	310	278	C8980H14221N2773O2904S37	49.68	63.18	-1.012	nucl/vacu	0
PcABCI8	PCP021174.1	321	35807.2	8.87	42	46	C1583H2554N460O464S11	42.19	92.62	-0.343	cyto/cysk/chlo/mito	0
PcABCI9	PCP021348.1	306	32980.1	8.19	31	33	C1468H2374N396O441S11	53.4	97.84	-0.041	chlo/mito	0

## Sheet: P. persica
Name	Gene ID	Protein length	Molecular weight (Da)	Isoelectric point	Total number of negatively charged residues	Total number of positively charged residues	Molecular formula	Instability index	Aliphatic index	Grand average of hydropathicity	Subcellular localization	Transmembrane structures
PpABCA1	Prupe.5G188400.1	935	103398	8.17	86	90	C4722H7330N1206O1324S38	34.57	91.06	0.096	plas/golg	6
PpABCA2	Prupe.5G188500.1	947	106137	7.44	91	92	C4782H7441N1245O1391S47	34.98	88.8	-0.063	plas/chlo/nucl/vacu/pero	7
PpABCA3	Prupe.5G188700.1	932	104558	8.6	86	95	C4720H7355N1227O1354S50	35.3	87.46	-0.059	plas/golg/mito/E.R.	5
PpABCA4	Prupe.5G229500.1	960	107136	8.86	83	96	C4884H7572N1272O1357S41	33.05	89.3	0.049	plas/E.R./chlo/golg	6
PpABCA5	Prupe.5G229600.1	823	92367.2	9.37	72	94	C4193H6576N1108O1169S36	44.39	87.87	-0.164	plas/mito/chlo/pero	4
PpABCA6	Prupe.6G093200.1	966	106991	8.32	84	89	C4874H7561N1263O1368S39	38.29	90.68	0.088	plas/chlo/mito/pero	6
PpABCA7	Prupe.7G058100.1	1902	211601	7.23	178	177	C9625H15032N2468O2720S86	34.48	98.46	0.151	plas/E.R./pero	15
PpABCB1	Prupe.1G103800.1	1296	139825	6.75	132	129	C6236H10020N1682O1872S41	36.24	100.71	0.119	plas/vacu/golg/E.R.	11
PpABCB10	Prupe.2G229100.1	1410	156428	5.91	147	126	C7047H11096N1874O2039S54	49.54	99.72	0.058	plas/nucl	13
PpABCB11	Prupe.2G289200.1	709	77082.7	9.3	58	73	C3485H5623N929O998S18	34.1	109.45	0.226	plas/chlo/mito/E.R./pero	4
PpABCB12	Prupe.2G322600.1	1246	136970	6.45	131	125	C6131H9792N1636O1817S46	42.12	100.54	0.068	plas/vacu/nucl/E.R.	9
PpABCB13	Prupe.3G003100.1	1295	139690	7.02	134	133	C6226H9986N1688O1866S42	33.58	97.27	0.091	plas/vacu	9
PpABCB14	Prupe.3G036400.1	1512	165137	8.97	143	161	C7377H11656N2040O2173S45	39.52	91.73	-0.079	plas/E.R./cyto/nucl/vacu	12
PpABCB15	Prupe.3G123600.1	293	32590.7	9.51	25	35	C1480H2343N399O415S7	50.28	96.59	-0.039	chlo/extr/vacu/nucl/cyto	0
PpABCB16	Prupe.3G123700.1	1252	135524	7.56	128	129	C6056H9700N1630O1788S49	32.62	98.91	0.165	plas/vacu	10
PpABCB17	Prupe.3G123800.1	1252	135437	7.04	129	128	C6053H9691N1627O1790S48	32.75	98.99	0.165	plas/vacu	10
PpABCB18	Prupe.3G269400.1	1249	136194	8.28	118	122	C6124H9731N1639O1793S37	35.42	100.99	0.145	plas/vacu	10
PpABCB19	Prupe.3G275900.1	1237	134617	8.7	114	126	C5975H9651N1637O1775S56	37.01	99.44	0.078	plas/nucl/E.R.	8
PpABCB2	Prupe.1G103900.1	2524	271553	6.31	256	242	C12163H19448N3234O3625S80	35.01	101.12	0.175	plas/vacu/golg/E.R.	19
PpABCB20	Prupe.3G276100.1	1251	136296	8.78	124	136	C6066H9745N1671O1794S47	43.24	99.07	0.075	plas/vacu/E.R.	9
PpABCB21	Prupe.3G291900.1	685	76120.4	8.69	62	70	C3429H5444N928O968S30	45.43	104.91	0.151	plas/chlo/mito/pero	3
PpABCB22	Prupe.4G073000.1	1270	136990	8.07	131	134	C6109H9864N1650O1824S43	33.69	100.23	0.093	plas/vacu/golg/E.R.	11
PpABCB23	Prupe.4G204300.1	1253	137396	9.19	112	134	C6144H9811N1663O1801S50	39.19	94.92	0.007	plas/chlo	10
PpABCB24	Prupe.5G031600.1	1267	139055	8.88	126	138	C6245H10018N1680O1819S41	35.29	103.61	0.123	plas/vacu	11
PpABCB25	Prupe.6G038500.1	715	78813.6	9.58	61	80	C3549H5637N967O1030S15	27.51	97.43	0.038	chlo/mito	5
PpABCB26	Prupe.7G104700.1	645	70793.8	9.16	55	68	C3210H5169N849O902S22	35.77	111.46	0.18	plas/chlo/mito/E.R./pero	2
PpABCB27	Prupe.7G129600.1	1371	149594	7.34	143	143	C6674H10581N1831O1976S47	36.84	93.52	0.004	plas/E.R.	12
PpABCB28	Prupe.7G220300.1	1257	137559	8.94	120	135	C6145H9848N1670O1812S45	33.26	99.3	0.068	plas/vacu/golg/E.R.	9
PpABCB3	Prupe.1G104100.1	1293	138986	6.88	128	126	C6202H9938N1672O1855S43	35.86	99.84	0.155	plas/vacu/golg/cyto	11
PpABCB4	Prupe.1G104300.1	1292	138513	6.42	130	125	C6175H9922N1666O1860S39	34.96	101.49	0.158	plas/golg/vacu/E.R.	9
PpABCB5	Prupe.1G104400.1	1293	138648	6.71	128	125	C6191H9947N1667O1856S38	34.86	102.24	0.173	plas/vacu	9
PpABCB6	Prupe.1G241000.1	1277	139964	9.12	110	130	C6280H10022N1694O1819S50	34.98	98.85	0.087	plas/vacu/cyto/mito	11
PpABCB7	Prupe.1G244000.1	710	79376.1	9.27	62	76	C3581H5712N980O1009S23	37.77	107.25	0.131	plas/chlo/E.R.	4
PpABCB8	Prupe.1G363000.1	1244	134634	8.8	110	119	C6065H9693N1629O1767S29	32.44	105.12	0.163	plas/vacu/golg	11
PpABCB9	Prupe.2G166500.1	1292	138572	6.32	131	124	C6178H9923N1663O1862S40	34.26	101.79	0.169	plas/golg/vacu/E.R.	11
PpABCC1	Prupe.1G235800.1	1451	163052	8.65	136	149	C7405H11738N1948O2081S53	34.13	108.05	0.133	plas/E.R./vacu	14
PpABCC10	Prupe.4G088600.1	1618	181832	9.07	149	176	C8226H13047N2205O2305S66	41.17	104.36	0.097	plas/vacu	14
PpABCC11	Prupe.4G235100.1	1507	167545	5.86	150	133	C7608H11917N1947O2177S64	33.74	102.51	0.177	plas/vacu	14
PpABCC12	Prupe.4G235200.1	1505	167226	6.02	148	134	C7602H11895N1947O2173S59	34.51	101.53	0.173	plas/vacu	12
PpABCC13	Prupe.4G235300.1	1505	167376	6.05	150	137	C7600H11894N1948O2171S65	34.3	100.46	0.16	plas/chlo/vacu	13
PpABCC14	Prupe.5G112700.1	1485	165965	6.3	141	133	C7558H11888N1926O2150S57	34.7	106.82	0.23	plas/vacu	14
PpABCC15	Prupe.5G112800.1	1428	160150	6.15	145	133	C7293H11439N1855O2084S53	33.47	104.28	0.152	plas/E.R./nucl/vacu	12
PpABCC16	Prupe.5G112900.1	1392	156693	5.93	140	124	C7140H11164N1814O2030S56	36.87	104.6	0.186	plas/E.R./vacu	15
PpABCC17	Prupe.8G214600.1	1536	170831	8.39	149	158	C7766H12304N2024O2168S66	40.64	105.89	0.205	plas/chlo/vacu	14
PpABCC18	Prupe.8G259800.1	1508	169139	8.38	137	145	C7646H12110N2020O2162S69	36.84	105.37	0.18	plas/nucl/vacu	16
PpABCC19	Prupe.I000500.1	965	106274	5.05	107	80	C4766H7564N1246O1419S39	35.3	103.63	0.144	plas/vacu/golg/E.R.	7
PpABCC2	Prupe.1G236100.1	1440	161990	8.71	137	152	C7361H11667N1931O2065S54	35.31	107.15	0.142	plas/E.R./vacu	16
PpABCC20	Prupe.I000600.1	1364	151738	6.13	130	120	C6911H10838N1760O1958S57	34.78	104.45	0.221	plas/vacu	13
PpABCC21	Prupe.I000700.1	1476	164140	6.11	144	133	C7464H11678N1912O2130S58	33.66	101.82	0.171	plas/vacu	15
PpABCC3	Prupe.2G111500.1	1120	125666	6.91	106	104	C5697H8996N1472O1620S51	41.48	104.12	0.144	plas/vacu	12
PpABCC4	Prupe.2G305600.1	1259	140911	8.67	109	120	C6462H10173N1653O1798S35	33.78	110.21	0.205	plas/E.R./vacu/chlo/pero	9
PpABCC5	Prupe.2G305800.1	1478	164188	7.01	136	134	C7457H11791N1943O2116S52	34.83	108.34	0.189	plas/vacu	9
PpABCC6	Prupe.3G051600.1	1007	113004	6	94	83	C5153H8007N1309O1462S41	41.53	104.1	0.257	plas/vacu/nucl/mito	11
PpABCC7	Prupe.3G051800.1	1465	163681	8.53	136	147	C7431H11721N1933O2101S60	37.46	104.61	0.187	plas/chlo/E.R.	16
PpABCC8	Prupe.3G098500.1	1466	163988	6.51	135	128	C7454H11678N1912O2106S69	40.9	106.34	0.275	plas/vacu/nucl/E.R.	13
PpABCC9	Prupe.4G088500.1	1631	182760	6.91	169	167	C8257H13031N2207O2349S61	39.01	103.72	0.075	plas/chlo/E.R.	14
PpABCD1	Prupe.2G084100.1	1340	150478	9.11	140	159	C6769H10776N1866O1935S38	44.45	100.47	-0.074	plas/E.R./pero	0
PpABCD2	Prupe.4G123900.1	766	86135.7	8.12	77	79	C3878H6038N1044O1152S13	44.02	90.03	-0.222	plas/chlo/mito/pero	4
PpABCE1	Prupe.1G366500.1	605	68269.9	7.8	76	78	C3054H4881N821O896S26	34.24	95.02	-0.216	cyto/nucl/chlo/mito	0
PpABCE2	Prupe.3G017900.1	601	67659.7	8.7	74	84	C3029H4883N809O883S28	31.9	96.94	-0.194	cyto/nucl/chlo/mito	0
PpABCE3	Prupe.3G018600.1	605	68278.8	7.81	76	78	C3044H4868N830O895S27	33.38	94.4	-0.222	cyto/nucl/chlo/mito	0
PpABCE4	Prupe.3G018700.1	601	67750.5	8.51	74	81	C3029H4856N822O881S27	38.14	96.49	-0.223	cyto/nucl/mito/vacu	0
PpABCE5	Prupe.3G046700.1	669	73850.5	6.06	110	104	C3242H5221N883O1044S18	44.96	69.96	-0.734	nucl/cyto_nucl/cysk	0
PpABCE6	Prupe.6G308800.1	322	35931.2	8.66	42	45	C1587H2554N462O467S11	38.58	93.23	-0.336	cyto/cysk/E.R._vacu	0
PpABCF1	Prupe.1G200300.1	717	80054.8	5.94	123	112	C3521H5688N988O1107S15	35.33	83.21	-0.625	cyto/nucl/chlo/plas/cysk	0
PpABCF2	Prupe.5G126100.1	711	79136.2	5.84	101	85	C3513H5582N986O1052S21	36.19	93.23	-0.246	cyto/nucl/vacu/E.R./chlo/plas/pero	0
PpABCF3	Prupe.6G108600.1	596	66778.4	6.07	85	76	C2942H4710N832O888S26	37.35	90.89	-0.341	cyto/mito/nucl/chlo	0
PpABCF4	Prupe.6G171800.1	717	81008.5	7.55	111	112	C3561H5768N1000O1101S25	33.63	83.82	-0.569	cyto/cysk	0
PpABCG1	Prupe.1G106800.1	1452	162756	7.97	140	144	C7445H11545N1879O2087S62	41.84	94.13	0.099	plas/vacu/E.R.	13
PpABCG10	Prupe.2G210600.1	1119	123813	8.84	100	123	C5514H8722N1506O1611S60	40.33	88.03	-0.109	plas/vacu/E.R./golg	6
PpABCG11	Prupe.2G224800.1	749	82571.2	9.05	65	74	C3732H5864N990O1071S26	43.54	94.51	0.117	plas/E.R.	6
PpABCG12	Prupe.2G303100.1	611	67741	9.19	37	49	C3115H4902N790O861S17	44.79	111.88	0.333	plas/cyto/E.R./vacu	6
PpABCG13	Prupe.3G059800.1	1295	146944	7.76	126	128	C6748H10387N1695O1854S63	37.61	90.86	0.089	plas/E.R.	13
PpABCG14	Prupe.3G059900.1	1493	168930	8.37	154	161	C7675H11929N2007O2164S62	39.12	91.1	-0.022	plas	13
PpABCG15	Prupe.3G060000.1	1489	168738	8.59	152	163	C7676H11925N2003O2151S64	37.39	91.01	-0.011	plas/E.R.	13
PpABCG16	Prupe.3G076400.1	1425	161517	7.8	142	144	C7402H11378N1892O2051S57	34.34	92.41	0.032	plas/E.R.	13
PpABCG17	Prupe.3G076500.1	1444	163530	8.23	143	148	C7479H11604N1926O2073S58	36.57	96.05	0.05	plas	13
PpABCG18	Prupe.3G076600.1	501	57472	8.12	37	39	C2692H4055N653O702S21	36.43	99.98	0.338	cyto/chlo/E.R./nucl/plas/vacu/pero/golg	8
PpABCG19	Prupe.3G076800.1	861	97648.5	6.96	95	94	C4439H7005N1153O1252S34	37.68	102.22	0.019	plas/E.R.	6
PpABCG2	Prupe.1G106900.1	1429	160987	6.96	142	140	C7355H11415N1861O2074S59	39.11	94.74	0.038	plas/vacu/E.R.	9
PpABCG20	Prupe.3G122400.1	470	52861.8	9.49	35	49	C2424H3800N628O655S20	40.38	102.68	0.212	plas/chlo/mito/pero	5
PpABCG21	Prupe.3G122500.1	284	31779.9	8.13	32	34	C1417H2289N383O417S13	32.72	102.32	-0.11	cyto/E.R./golg/chlo/mito	0
PpABCG22	Prupe.3G273300.1	1386	157053	8.41	130	139	C7190H11121N1841O1992S57	39.93	95.79	0.056	plas/nucl/E.R./golg	12
PpABCG23	Prupe.4G168100.1	606	67631.1	8.94	46	57	C3069H4848N814O843S31	44.2	105.46	0.264	plas/vacu/E.R./golg	6
PpABCG24	Prupe.4G186700.1	622	68903.2	9.22	51	63	C3140H4961N813O879S23	34.56	101.54	0.119	plas/vacu/nucl/E.R./golg	6
PpABCG25	Prupe.4G254300.1	719	80316.5	9.29	62	78	C3651H5733N965O1007S33	40.19	97.4	0.096	plas/vacu/E.R.	5
PpABCG26	Prupe.4G254600.1	682	75605	9.3	56	72	C3450H5391N893O954S30	43.95	95.37	0.175	plas/golg/nucl/mito/vacu/E.R.	7
PpABCG27	Prupe.4G266200.1	659	74368.9	8.21	60	63	C3394H5281N863O964S24	47.48	97.59	0.09	plas/nucl/cyto/E.R.	6
PpABCG28	Prupe.4G272400.1	675	75523.3	7.66	65	66	C3410H5376N918O968S25	42.12	100.76	0.022	plas/E.R./vacu	6
PpABCG29	Prupe.5G235100.1	805	90937.8	9.13	78	92	C4136H6447N1087O1169S26	41.34	89.96	-0.134	plas/cyto/mito	6
PpABCG3	Prupe.1G302500.1	683	76065.8	8.83	56	63	C3431H5390N908O984S30	34.66	93.44	-0.019	plas/E.R./vacu/nucl/mito/golg	5
PpABCG30	Prupe.6G027000.1	687	77825.6	8.63	70	77	C3528H5545N913O991S38	44.27	95.75	0.044	plas/vacu/E.R.	6
PpABCG31	Prupe.6G057900.1	1426	159275	8.74	133	146	C7238H11277N1881O2042S61	38.36	91.75	0.046	plas/E.R./vacu/golg	11
PpABCG32	Prupe.6G106500.1	1109	122466	9.01	101	130	C5464H8643N1479O1597S58	42.59	86.09	-0.138	plas/golg_plas/vacu/golg/chlo/E.R.	6
PpABCG33	Prupe.6G107900.1	724	80290.2	9.02	57	69	C3654H5727N937O1030S32	39.5	99.49	0.226	plas/E.R./vacu/golg	7
PpABCG34	Prupe.6G121200.1	1450	164673	8.47	146	154	C7541H11650N1934O2076S64	36.89	93.66	0.063	plas	13
PpABCG35	Prupe.6G121500.1	1451	165070	8.14	148	152	C7520H11580N1950O2101S67	39.48	89.01	-0.01	plas/nucl/E.R.	13
PpABCG36	Prupe.6G121800.1	1451	165119	7.79	150	152	C7529H11592N1946O2102S66	38.59	89.48	-0.007	plas/E.R./nucl	13
PpABCG37	Prupe.6G121900.1	1276	145273	7.5	122	123	C6676H10191N1687O1829S60	34.98	90.3	0.09	plas/mito	14
PpABCG38	Prupe.6G122100.1	1446	164277	8.14	152	156	C7501H11601N1939O2080S64	39.44	92.08	0.046	plas/E.R.	15
PpABCG39	Prupe.6G191500.1	746	82563.2	6.35	73	69	C3711H5808N968O1081S40	42.81	89.28	0.037	plas/mito/E.R./chlo	6
PpABCG4	Prupe.1G322600.1	731	79881.7	7.6	69	70	C3578H5670N968O1052S25	39.43	93.71	-0.028	plas/chlo/E.R./vacu/pero/golg	4
PpABCG40	Prupe.6G208600.1	742	82866.1	9.43	59	75	C3754H5829N1013O1063S22	40.71	86.85	-0.118	plas/vacu/mito/pero	6
PpABCG41	Prupe.6G234500.1	1106	122392	9.21	100	137	C5455H8706N1502O1575S58	35.21	90.01	-0.119	plas/golg_plas/golg/E.R.	7
PpABCG42	Prupe.6G246200.1	725	80119.7	9.12	60	71	C3650H5721N955O1027S22	37.59	98.17	0.173	plas/nucl/mito/vacu	6
PpABCG43	Prupe.6G306100.1	1445	163483	7.95	141	144	C7482H11594N1914O2087S54	36.77	96.67	0.063	plas/vacu/golg	13
PpABCG44	Prupe.6G317800.1	707	78659.7	8.88	62	70	C3559H5563N931O1021S29	37.49	92.53	0.083	plas/nucl/golg	6
PpABCG45	Prupe.7G056200.1	689	77270.4	9.13	61	76	C3483H5451N937O981S35	49.13	91.74	-0.014	plas/nucl/E.R./cyto/vacu	7
PpABCG46	Prupe.7G056400.1	689	77016.3	9.04	62	76	C3471H5449N927O979S37	49.22	93	0.009	plas/E.R./nucl/cyto/vacu	7
PpABCG47	Prupe.7G089500.1	749	82258.3	8.79	75	82	C3715H5905N969O1076S28	32.03	96.36	0.076	plas/E.R./chlo/mito/vacu/pero	7
PpABCG48	Prupe.7G115200.1	1454	164707	7.76	151	153	C7547H11640N1924O2083S64	38.53	92.26	0.055	plas/E.R.	15
PpABCG49	Prupe.7G235300.1	1420	161891	8.73	134	145	C7446H11445N1915O2025S53	39.94	95.23	0.078	plas/vacu/E.R.	13
PpABCG5	Prupe.1G353300.1	676	75143.2	9.06	54	67	C3412H5368N892O962S27	43.97	99.97	0.079	plas/vacu/golg/nucl/E.R.	5
PpABCG50	Prupe.7G242900.1	1196	134379	6.6	131	126	C6067H9524N1612O1737S48	40.58	93.44	-0.088	plas/E.R./nucl	6
PpABCG51	Prupe.8G022400.1	773	85649.6	9.18	72	90	C3834H6146N1022O1111S41	39.48	94.89	0.036	plas/vacu/golg	7
PpABCG52	Prupe.8G022900.1	614	68064.2	8.98	49	57	C3101H4891N803O867S24	37.35	102.75	0.154	plas/vacu/E.R./golg	6
PpABCG53	Prupe.8G058800.1	669	73792.8	9.07	51	65	C3321H5269N891O939S34	37.8	99.09	0.13	plas/nucl/cyto/vacu/E.R.	6
PpABCG54	Prupe.8G064300.1	702	77879.6	7.94	62	64	C3502H5478N920O1022S33	42.11	89.17	-0.015	plas/vacu/E.R.	6
PpABCG55	Prupe.8G064400.1	701	77686.4	8.51	61	66	C3493H5475N921O1016S33	41.13	89.84	0.012	plas/vacu/E.R./golg	6
PpABCG56	Prupe.8G213800.1	1431	161199	8.33	141	147	C7382H11416N1886O2053S55	36.96	93.49	0.058	plas/E.R.	13
PpABCG57	Prupe.8G214000.1	1452	163538	8.22	141	146	C7471H11567N1911O2089S61	37.16	92.38	0.044	plas/E.R.	15
PpABCG58	Prupe.8G214100.1	1375	155700	6.69	132	128	C7137H10988N1804O1984S59	38.27	94.36	0.091	plas/E.R.	13
PpABCG59	Prupe.8G214400.1	1372	154911	8.58	125	135	C7104H10957N1801O1962S60	37.69	93.64	0.095	plas/E.R.	13
PpABCG6	Prupe.1G471200.1	1417	159542	8.73	135	147	C7305H11364N1874O2003S64	38.17	96.83	0.127	plas/vacu/E.R.	13
PpABCG7	Prupe.1G471300.1	1258	141771	7.02	120	119	C6497H10017N1643O1798S58	37.12	92.82	0.116	plas/chlo	13
PpABCG8	Prupe.1G471400.1	1421	160725	7.1	147	146	C7357H11353N1869O2039S66	43.69	91.75	0.059	plas/golg/E.R.	13
PpABCG9	Prupe.2G084300.1	1465	166433	7.34	151	151	C7607H11780N1956O2101S68	41.03	94.97	0.056	plas/cyto/mito/vacu/E.R.	13
PpABCI1	Prupe.1G069500.1	273	29596.2	5.82	35	30	C1306H2154N364O399S8	30.33	109.63	-0.047	golg/vacu/cyto/chlo/nucl/plas/E.R.	0
PpABCI10	Prupe.8G025200.1	335	37655.3	9.75	23	47	C1704H2765N449O477S15	29.08	100.69	-0.116	cyto/E.R./E.R._plas/plas/chlo/nucl/mito	3
PpABCI11	Prupe.8G221200.1	301	33428.1	6.56	37	35	C1470H2334N420O443S14	43.67	85.51	-0.26	nucl/chlo/cyto/mito/cysk	0
PpABCI2	Prupe.1G236000.1	329	36516.6	6.14	34	32	C1635H2658N438O476S14	41.83	112.55	0.112	vacu/golg/chlo/nucl/cyto/mito/plas/extr	1
PpABCI3	Prupe.1G241100.1	324	35466	6.02	37	34	C1575H2547N427O470S15	30.67	101.76	0.079	nucl/chlo/cyto/extr	0
PpABCI4	Prupe.2G111400.1	353	39252.2	5.58	42	37	C1749H2833N475O526S10	35.34	111.22	0.013	vacu/chlo/extr/nucl/cyto/plas/E.R./golg	2
PpABCI5	Prupe.3G051700.1	268	29839.5	8.48	32	35	C1322H2155N363O399S10	39.69	100.34	-0.137	cyto/chlo/nucl/extr	0
PpABCI6	Prupe.3G308400.1	275	30559.3	9.32	28	34	C1377H2200N380O393S6	38.74	98.51	-0.151	nucl/chlo	0
PpABCI7	Prupe.6G359900.1	348	38183.4	5.79	46	41	C1685H2708N466O523S10	39.95	92.16	-0.178	chlo	0
PpABCI8	Prupe.7G259900.1	228	25823.3	9.67	24	31	C1151H1871N329O318S13	44.49	101.8	-0.161	mito/chlo/nucl/cyto	0
PpABCI9	Prupe.8G020300.1	263	29126.5	8.4	25	27	C1292H2067N359O382S12	36.34	93.35	-0.093	chlo/mito/nucl	0

## Sheet: P. avium
Name	Gene ID	Protein length	Molecular weight (Da)	Isoelectric point	Total number of negatively charged residues	Total number of positively charged residues	Molecular formula	Instability index	Aliphatic index	Grand average of hydropathicity	Subcellular localization	Transmembrane structures
PaABCA1	Pav_sc0000103.1_g350.1.mk	465	51912.2	9.27	46	60	C2320H3688N630O667S26	29.5	85.96	-0.149	cyto/E.R./plas/chlo/nucl/mito/pero	1
PaABCA2	Pav_sc0000259.1_g040.1.mk	1749	196383	6.23	165	154	C8914H13731N2263O2574S81	39.22	89.72	-0.007	plas/E.R.	13
PaABCA3	Pav_sc0000259.1_g050.1.mk	946	104384	8	83	86	C4775H7405N1213O1333S39	33.35	93.1	0.152	plas/golg/vacu/E.R.	6
PaABCA4	Pav_sc0000323.1_g910.1.mk	948	105108	8.46	84	91	C4780H7430N1246O1340S41	38.73	90.65	0.072	plas/chlo/mito/pero	6
PaABCA5	Pav_sc0000514.1_g350.1.mk	1804	200479	7.21	170	169	C9093H14250N2336O2583S89	34.82	98.08	0.146	plas/E.R./pero	15
PaABCB1	Pav_sc0000009.1_g1310.1.mk	2374	265896	5.78	347	308	C11676H18497N3275O3631S95	46.53	80.63	-0.449	plas/nucl/vacu/E.R.	5
PaABCB10	Pav_sc0000493.1_g120.1.mk	491	55277.3	9.87	38	56	C2518H3991N681O691S13	43.92	103.85	0.081	plas/chlo/E.R./pero	0
PaABCB11	Pav_sc0000747.1_g300.1.mk	850	93852.3	9.34	60	81	C4274H6689N1109O1183S41	29.91	96.88	0.259	plas/chlo/vacu	9
PaABCB12	Pav_sc0000766.1_g260.1.mk	1068	116750	8.78	95	104	C5271H8333N1389O1529S35	34.77	99.57	0.181	plas/vacu	10
PaABCB13	Pav_sc0001105.1_g080.1.mk	1451	158621	9.14	142	166	C7065H11167N1953O2121S38	42.86	86.24	-0.237	plas/nucl/vacu/E.R./golg	10
PaABCB14	Pav_sc0001405.1_g2050.1.mk	1371	152064	7.73	123	125	C6927H10957N1793O1948S48	36.19	109.81	0.234	plas/vacu	10
PaABCB15	Pav_sc0001613.1_g420.1.br	1192	129173	8.57	122	129	C5772H9280N1560O1702S44	32.33	99.87	0.144	plas/vacu	7
PaABCB16	Pav_sc0002433.1_g070.1.mk	1007	110628	9.03	97	111	C4974H7956N1324O1440S40	34.13	101.5	0.155	plas	9
PaABCB17	Pav_sc0004218.1_g040.1.mk	743	83646.9	5.83	83	74	C3794H5914N970O1080S39	41.65	90.78	0.026	plas/nucl	6
PaABCB18	Pav_sc0004218.1_g080.1.mk	388	43924.1	5.63	48	43	C2002H3135N507O565S18	42.17	97.76	0.08	plas/golg/vacu/E.R./mito	3
PaABCB2	Pav_sc0000009.1_g1330.1.mk	481	52695.2	6.99	41	41	C2342H3754N628O689S30	43.6	99.4	0.218	plas/vacu/E.R./chlo	5
PaABCB3	Pav_sc0000055.1_g690.1.mk	521	57291.1	9.22	42	54	C2596H4192N692O728S17	38.02	114.17	0.181	plas/E.R./mito/chlo	1
PaABCB4	Pav_sc0000065.1_g260.1.mk	892	95947.4	8.35	91	95	C4289H6919N1171O1276S20	36.01	104.67	0.131	plas/vacu	4
PaABCB5	Pav_sc0000065.1_g360.1.br	1277	137232	6.4	129	123	C6126H9830N1638O1847S39	33.56	100.44	0.139	plas/vacu/golg/E.R.	10
PaABCB6	Pav_sc0000065.1_g390.1.br	955	103448	8.46	99	104	C4621H7435N1267O1375S22	37.32	101.15	0.055	plas/vacu/chlo/E.R.	4
PaABCB7	Pav_sc0000206.1_g340.1.mk	677	74165.3	9.47	54	69	C3339H5304N902O973S16	26.21	98.33	0.099	chlo/mito	6
PaABCB8	Pav_sc0000212.1_g860.1.mk	1057	115981	8.99	96	111	C5193H8289N1403O1520S40	33.93	98.79	0.084	plas/E.R./golg/vacu	9
PaABCB9	Pav_sc0000491.1_g850.1.br	1298	140065	6.68	138	135	C6240H10000N1688O1874S44	33.25	95.76	0.073	plas/vacu	9
PaABCC1	Pav_co4049201.1_g010.1.br	287	31378.7	5.14	41	32	C1377H2225N383O432S10	25.49	93.34	-0.199	cyto/chlo/mito/extr/golg	0
PaABCC10	Pav_sc0001412.1_g370.1.mk	531	58236.3	5.91	53	48	C2616H4163N693O765S21	33.05	101.85	0.153	vacu/E.R./cyto/plas/extr/golg	5
PaABCC11	Pav_sc0001742.1_g030.1.br	665	72911	5.66	71	62	C3270H5181N861O964S29	34.65	98.23	0.122	plas/vacu/E.R./chlo/pero	4
PaABCC12	Pav_sc0001797.1_g630.1.mk	1083	120514	7.11	105	105	C5502H8670N1392O1559S39	37.82	106.69	0.225	plas/vacu/mito	7
PaABCC13	Pav_sc0001797.1_g640.1.mk	2444	273277	8.49	218	235	C12460H19597N3199O3487S102	35.9	106.03	0.238	plas	25
PaABCC14	Pav_sc0002181.1_g070.1.mk	1536	170560	8.46	148	158	C7755H12291N2023O2169S62	40.64	106.34	0.206	plas/chlo/nucl/vacu	14
PaABCC15	Pav_sc0002479.1_g040.1.mk	1233	139275	9.06	106	127	C6368H10015N1651O1754S47	38.91	105.31	0.177	plas/chlo	15
PaABCC16	Pav_sc0002496.1_g010.1.mk	214	23941	9.08	21	27	C1075H1723N283O307S13	39.45	94.3	0.026	chlo/cyto/golg/plas/extr/nucl	1
PaABCC2	Pav_sc0000481.1_g220.1.mk	1433	162152	8.5	145	153	C7376H11552N1954O2049S55	40.11	103.48	0.084	plas/E.R.	14
PaABCC3	Pav_sc0000582.1_g130.1.mk	1151	128808	8.68	110	120	C5823H9298N1538O1669S39	39.1	107.25	0.073	plas/vacu	9
PaABCC4	Pav_sc0000622.1_g050.1.br	479	53270.5	5.48	51	42	C2368H3791N643O702S24	37.16	104.59	0.091	plas/E.R./chlo/nucl/cyto/mito	2
PaABCC5	Pav_sc0000754.1_g010.1.mk	1405	157407	7.72	131	133	C7206H11308N1822O2019S51	35.73	106.97	0.233	plas/chlo/vacu/E.R.	15
PaABCC6	Pav_sc0000754.1_g030.1.mk	788	88810.4	5.89	87	77	C4030H6300N1040O1158S30	36.09	100.11	0.107	plas/vacu/E.R.	6
PaABCC7	Pav_sc0000869.1_g020.1.mk	1411	158200	7.1	134	133	C7236H11352N1828O2034S53	35.41	106.92	0.233	plas/chlo/vacu/E.R.	15
PaABCC8	Pav_sc0001405.1_g1760.1.mk	608	67320.5	9.13	37	48	C3101H4874N782O856S16	45.73	112.12	0.342	plas/cyto/E.R./vacu	7
PaABCC9	Pav_sc0001405.1_g2030.1.mk	1315	146914	8.59	116	126	C6702H10601N1733O1884S41	35.61	109.66	0.197	plas/vacu/mito	9
PaABCD1	Pav_sc0001111.1_g230.1.mk	1339	150302	9.14	139	159	C6763H10760N1862O1929S40	42.8	99.9	-0.069	plas/E.R./chlo/pero	0
PaABCD2	Pav_sc0007253.1_g020.1.mk	563	63166.6	5.39	62	51	C2848H4453N743O863S8	34.47	97.83	-0.144	plas/chlo/mito/vacu/nucl/cyto/pero	2
PaABCE1	Pav_sc0000071.1_g170.1.mk	1129	123063	6.44	117	112	C5508H8698N1488O1628S39	36.08	93.85	0.046	plas/vacu/E.R.	11
PaABCE2	Pav_sc0000138.1_g260.1.mk	866	95326.7	8.26	82	86	C4316H6828N1118O1235S37	40.97	101.49	0.204	plas/vacu/E.R.	10
PaABCE3	Pav_sc0000293.1_g280.1.mk	754	85163.6	6.26	96	90	C3795H6046N1028O1137S28	39.93	93.87	-0.261	nucl/chlo/cyto/vacu	0
PaABCE4	Pav_sc0000689.1_g280.1.mk	829	92592.3	9.13	122	147	C4085H6614N1134O1245S33	36.02	73.98	-0.695	nucl/cyto/plas/cysk	0
PaABCE5	Pav_sc0001124.1_g250.1.mk	344	38910.2	8.05	45	47	C1733H2807N465O513S17	33.5	97.09	-0.236	cyto/chlo/nucl/mito/plas	0
PaABCE6	Pav_sc0001364.1_g220.1.mk	335	38064.6	5.33	48	39	C1694H2691N451O515S14	39.39	92.54	-0.287	nucl/cyto/cysk/chlo	0
PaABCF1	Pav_sc0000473.1_g350.1.mk	839	93576.3	5.67	140	122	C4130H6650N1138O1291S21	33.24	85.85	-0.525	cyto/nucl/chlo/plas/E.R._vacu	0
PaABCF2	Pav_sc0000480.1_g740.1.mk	598	66931.6	6.07	85	76	C2952H4729N833O890S25	36.65	92.21	-0.318	cyto/mito/cyto_mito/nucl/chlo	0
PaABCF3	Pav_sc0000652.1_g180.1.mk	943	105348	5.71	146	121	C4648H7428N1324O1412S28	36.97	90.97	-0.348	cyto/nucl/vacu/E.R./chlo/plas/pero	0
PaABCF4	Pav_sc0002011.1_g020.1.mk	717	80982.4	7.55	110	111	C3556H5754N1000O1102S26	32.55	82.72	-0.581	cyto/nucl/cysk	0
PaABCG1	Pav_co4009933.1_g010.1.br	257	28954.5	9.11	25	30	C1313H2063N345O372S10	37.14	91.83	-0.055	golg/E.R._plas/plas/E.R./chlo/cyto/mito/vacu	1
PaABCG10	Pav_sc0000299.1_g290.1.mk	366	40973.7	6.33	43	40	C1821H2873N499O548S14	39.01	87.1	-0.236	E.R./chlo/cyto/plas/nucl/cysk_nucl/mito/extr/vacu	1
PaABCG11	Pav_sc0000376.1_g640.1.mk	682	75611.8	9.34	54	70	C3447H5380N898O957S28	45.31	95.22	0.161	plas/golg/nucl/mito/vacu/E.R.	7
PaABCG12	Pav_sc0000376.1_g680.1.mk	720	80398.5	9.16	62	75	C3657H5727N965O1008S33	38.99	97.81	0.116	plas/vacu/E.R.	5
PaABCG13	Pav_sc0000384.1_g150.1.mk	590	65959.1	9.42	52	73	C2965H4746N782O843S35	37.24	93.24	0.035	plas/vacu/golg	6
PaABCG14	Pav_sc0000480.1_g490.1.mk	1043	115209	9.02	102	127	C5157H8176N1396O1496S48	41.62	88.92	-0.134	plas/vacu/E.R.	4
PaABCG15	Pav_sc0000480.1_g680.1.mk	688	76196.3	8.85	57	66	C3457H5428N890O986S30	42.26	98.75	0.203	plas/vacu/E.R./golg	5
PaABCG16	Pav_sc0000554.1_g2270.1.mk	935	102219	9.14	80	93	C4618H7263N1217O1341S29	42.62	91.14	0.046	plas/E.R./vacu	7
PaABCG17	Pav_sc0000588.1_g820.1.mk	216	23576.7	8.54	21	23	C1022H1658N298O325S8	52.15	78.56	-0.501	golg/plas/E.R._plas/E.R./chlo/nucl/cyto/mito/vacu	0
PaABCG18	Pav_sc0000638.1_g320.1.mk	587	65491.2	9.52	50	68	C2973H4693N789O827S24	31.2	94.8	0.029	plas/E.R./mito/vacu	4
PaABCG19	Pav_sc0000704.1_g010.1.mk	455	52138.9	9.23	53	63	C2350H3681N653O663S14	46.16	88.51	-0.296	cyto/nucl_plas/nucl/chlo/pero	0
PaABCG2	Pav_co4012815.1_g010.1.br	267	29893.6	7.89	28	29	C1347H2129N353O390S12	47.3	93.56	0.016	vacu/extr/E.R./cyto/plas/golg	2
PaABCG20	Pav_sc0000719.1_g660.1.mk	583	66217.4	8.9	59	69	C2997H4728N780O836S36	44.89	96.3	0.07	plas/vacu/golg	6
PaABCG21	Pav_sc0000759.1_g260.1.mk	412	47768.7	9.33	25	37	C2268H3335N539O567S17	26.52	87.04	0.275	plas/cyto_plas/E.R./mito	6
PaABCG22	Pav_sc0000759.1_g280.1.mk	266	29876.1	7.68	37	38	C1301H2126N372O409S11	48.36	85.75	-0.449	cyto/chlo/nucl/cysk/mito/plas	0
PaABCG23	Pav_sc0000760.1_g010.1.mk	1452	165006	8.34	147	153	C7523H11585N1947O2093S69	38.4	88.62	-0.003	plas/nucl/E.R.	13
PaABCG24	Pav_sc0000905.1_g020.1.mk	385	42571.5	9.12	35	43	C1892H3074N540O542S16	42.07	104.52	0.016	cyto/chlo/nucl/mito/cyto_mito/plas	0
PaABCG25	Pav_sc0000907.1_g850.1.mk	476	53063.9	9.22	45	54	C2380H3765N637O701S17	37.42	90.34	-0.105	plas/nucl/cyto/vacu/E.R.	3
PaABCG26	Pav_sc0001111.1_g280.1.mk	963	108748	6.85	92	90	C4975H7646N1274O1373S46	43.79	92.86	0.073	plas/cyto/mito/vacu/E.R.	8
PaABCG27	Pav_sc0001181.1_g810.1.mk	637	69986.4	8.39	60	63	C3147H4966N852O913S20	40.78	92.98	-0.074	plas/vacu/E.R./chlo/pero/golg	4
PaABCG28	Pav_sc0001338.1_g270.1.mk	743	83412.3	9.42	64	90	C3782H5965N1009O1043S36	50.49	97.54	0.018	plas/E.R./nucl/cyto/vacu	7
PaABCG29	Pav_sc0001405.1_g480.1.mk	716	78150.2	9.06	63	75	C3511H5620N950O1023S20	34.97	100.63	0.075	plas/chlo/mito/pero	2
PaABCG3	Pav_co4030015.1_g010.1.mk	284	31033.7	9.86	30	50	C1354H2246N396O415S10	36.09	73.2	-0.625	chlo/nucl/plas	0
PaABCG30	Pav_sc0001448.1_g040.1.mk	1145	126836	9.28	100	143	C5678H9063N1551O1616S60	33.9	92.73	-0.052	plas/E.R.	8
PaABCG31	Pav_sc0001938.1_g190.1.mk	1120	127507	9.32	116	144	C5788H9093N1555O1616S37	34.71	94.59	-0.123	plas/cyto	9
PaABCG32	Pav_sc0002154.1_g170.1.mk	840	91059.4	9.14	63	75	C4141H6530N1090O1171S23	34.17	104.25	0.293	plas/vacu	11
PaABCG33	Pav_sc0002181.1_g020.1.mk	792	89363.5	7.27	83	83	C4075H6360N1048O1146S31	38.83	97.08	0.029	plas/E.R./nucl	7
PaABCG34	Pav_sc0002198.1_g170.1.mk	1206	136192	8.57	111	119	C6285H9654N1568O1721S46	38.28	94.04	0.123	plas/vacu/cyto/E.R.	13
PaABCG35	Pav_sc0002198.1_g200.1.mk	993	111045	8.6	98	106	C5026H7835N1319O1431S44	36.86	88.26	-0.062	plas/E.R./nucl	7
PaABCG36	Pav_sc0002198.1_g210.1.mk	273	30242	6.26	36	33	C1338H2185N369O403S11	31.44	103.92	-0.14	cysk/cyto/golg	0
PaABCG37	Pav_sc0002388.1_g050.1.mk	743	82900.9	9.25	60	72	C3760H5806N1004O1068S23	43.22	83.7	-0.126	plas/E.R./nucl/golg	6
PaABCG38	Pav_sc0002842.1_g320.1.mk	684	77443.3	8.58	65	70	C3547H5426N902O988S29	39.82	84.81	0.001	plas/E.R.	7
PaABCG39	Pav_sc0003000.1_g030.1.br	554	61912.1	5.98	56	49	C2820H4347N717O811S20	36.01	91.17	-0.041	plas/chlo/E.R./mito/vacu/pero	5
PaABCG4	Pav_sc0000004.1_g040.1.mk	693	76537.8	8.88	69	76	C3477H5491N895O994S25	32.56	95.43	0.091	plas/E.R./mito/vacu/pero	7
PaABCG40	Pav_sc0003618.1_g010.1.mk	1177	132010	8.74	104	115	C6046H9392N1532O1659S60	36.27	95.52	0.18	plas/chlo/E.R./pero	11
PaABCG41	Pav_sc0004218.1_g010.1.mk	936	105637	6.42	98	94	C4839H7433N1233O1350S36	43.04	91.32	0.051	plas/E.R.	8
PaABCG42	Pav_sc0004218.1_g090.1.mk	242	26638.9	6	26	23	C1205H1928N314O348S8	35.54	107.15	0.197	cyto/vacu/E.R./chlo/nucl/mito/plas/pero	1
PaABCG43	Pav_sc0007696.1_g040.1.mk	659	74455	7.6	61	62	C3396H5279N863O964S26	48	96.86	0.085	plas/vacu/E.R.	6
PaABCG44	Pav_sc0008542.1_g020.1.mk	439	48871.7	8.2	44	46	C2214H3469N579O625S21	40.88	94.65	0.037	chlo/cyto/cyto_nucl/E.R./golg	4
PaABCG45	Pav_sc0008542.1_g030.1.mk	420	48289.2	8.16	35	37	C2253H3399N549O594S19	34.86	95.9	0.225	plas/vacu/E.R./cyto/extr	6
PaABCG5	Pav_sc0000067.1_g880.1.mk	610	68845.4	9.12	52	61	C3153H4955N829O852S23	39.38	107.56	0.202	plas/mito/pero	6
PaABCG6	Pav_sc0000084.1_g770.1.mk	1220	135959	9.1	102	137	C6109H9590N1660O1728S63	38.73	88.02	-0.083	plas/nucl/E.R./pero	4
PaABCG7	Pav_sc0000103.1_g860.1.mk	753	85351.2	9.22	72	86	C3889H6039N1023O1097S21	44.52	88.91	-0.15	plas/cyto	6
PaABCG8	Pav_sc0000216.1_g510.1.mk	645	72017.5	7.05	63	62	C3258H5142N872O918S25	43.16	103.02	0.1	plas/E.R./golg	6
PaABCG9	Pav_sc0000257.1_g670.1.br	616	68278.7	9.17	49	61	C3108H4933N807O869S24	34.1	104.58	0.143	plas/vacu/E.R./golg	6
PaABCI1	Pav_co4018073.1_g010.1.br	298	34177.7	6.25	31	28	C1575H2426N394O432S12	42.66	98.15	0.11	cyto/E.R._plas/plas/E.R./nucl/golg/extr	3
PaABCI10	Pav_sc0000639.1_g010.1.mk	223	24211.5	6.62	26	26	C1050H1704N300O335S10	36.74	81.75	-0.346	nucl/chlo/mito	0
PaABCI11	Pav_sc0000639.1_g030.1.mk	223	24293.7	5.95	27	26	C1060H1718N294O337S10	34.55	83.05	-0.306	chlo/nucl/mito/extr	0
PaABCI12	Pav_sc0000716.1_g450.1.br	621	70625.8	6.69	57	55	C3258H4964N814O889S27	37.68	94.01	0.125	plas/E.R./golg/vacu	7
PaABCI13	Pav_sc0000759.1_g310.1.mk	355	39928.7	7.73	39	40	C1796H2789N485O517S15	41.22	84.34	-0.198	plas/cyto_plas/E.R./golg/mito/extr	3
PaABCI14	Pav_sc0000847.1_g050.1.mk	315	34536.8	8.94	28	33	C1529H2463N429O452S14	40.4	95.27	-0.075	chlo/mito/nucl/cyto_mito/extr	0
PaABCI15	Pav_sc0000848.1_g280.1.br	239	26704.3	5.91	33	29	C1171H1878N316O373S11	35.37	80.29	-0.517	nucl/cyto_nucl/cyto/plas/golg_plas	0
PaABCI16	Pav_sc0000848.1_g1000.1.br	319	35907.7	5.45	37	32	C1589H2546N426O470S24	42.74	97.12	0.098	chlo/mito/plas/vacu/E.R./golg/nucl/extr	2
PaABCI17	Pav_sc0000848.1_g1010.1.mk	280	31783.6	9.58	34	46	C1397H2265N409O411S13	55.15	80.79	-0.531	nucl/cyto/chlo/cysk	0
PaABCI18	Pav_sc0000984.1_g140.1.mk	274	30833	6.15	25	22	C1414H2211N359O388S12	37.84	112.37	0.383	E.R./cyto/plas/vacu/chlo/extr/golg	2
PaABCI19	Pav_sc0001080.1_g840.1.mk	279	31210.9	7.66	27	28	C1423H2205N373O401S8	36.28	97.03	-0.024	nucl/cyto/pero	0
PaABCI2	Pav_sc0000009.1_g1380.1.mk	387	42858.3	8.97	32	38	C1932H3076N510O538S25	42.87	100.1	0.302	plas/golg/vacu/E.R.	4
PaABCI20	Pav_sc0001236.1_g360.1.mk	322	35915.3	8.86	42	46	C1588H2558N462O465S11	38.25	93.54	-0.337	cyto/cysk/E.R._vacu	0
PaABCI21	Pav_sc0001289.1_g290.1.br	1243	133810	8.68	128	137	C5968H9673N1617O1776S41	33.52	100.68	0.097	plas/golg/E.R.	11
PaABCI22	Pav_sc0001378.1_g040.1.mk	251	27275.7	6.45	28	27	C1184H1911N341O383S7	39.31	82.39	-0.439	nucl/nucl_plas/plas/chlo/cyto/cysk	0
PaABCI3	Pav_sc0000065.1_g030.1.mk	202	22627.5	9.08	26	31	C1015H1683N279O294S4	39.89	113.81	-0.167	cyto/cysk/extr/E.R./E.R._vacu/nucl/golg	0
PaABCI4	Pav_sc0000171.1_g040.1.br	541	60721	9.02	59	69	C2676H4216N774O797S23	50.43	73.73	-0.557	chlo/nucl/pero	0
PaABCI5	Pav_sc0000283.1_g600.1.mk	348	37935.6	6.52	36	34	C1691H2716N454O509S12	56.72	98.3	-0.075	chlo/mito	0
PaABCI6	Pav_sc0000500.1_g440.1.mk	457	50672.5	9.06	37	46	C2292H3687N609O637S22	34.79	116.87	0.429	vacu/plas/extr/E.R.	4
PaABCI7	Pav_sc0000557.1_g1260.1.mk	540	60479.5	9.51	46	63	C2730H4351N743O758S24	33.67	97.98	-0.086	chlo/vacu/nucl/mito/plas/extr	1
PaABCI8	Pav_sc0000583.1_g880.1.mk	301	33327	6.37	37	34	C1468H2327N415O443S14	40.76	85.18	-0.255	nucl/chlo/cyto/mito/cysk	0
PaABCI9	Pav_sc0000624.1_g160.1.mk	851	98087.3	9.36	136	156	C4240H6843N1321O1318S21	47.3	73.55	-0.902	nucl/cyto/plas/vacu/E.R./chlo/mito	0

## Sheet: P. dulcis
Name	Gene ID	Protein length	Molecular weight (Da)	Isoelectric point	Total number of negatively charged residues	Total number of positively charged residues	Molecular formula	Instability index	Aliphatic index	Grand average of hydropathicity	Subcellular localization	Transmembrane structures
PdABCA1	Prudul26A004606P1	1056	117947	9.29	91	118	C5311H8366N1432O1502S51	47.53	87.34	-0.164	plas/mito/E.R./pero	5
PdABCA2	Prudul26A011274P1	947	106241	7.73	91	93	C4786H7453N1247O1392S47	35.41	88.9	-0.068	plas/nucl/pero	7
PdABCA3	Prudul26A012637P1	932	104481	8.54	85	93	C4717H7356N1224O1354S50	36.77	88.4	-0.042	plas/E.R./golg/mito	5
PdABCA4	Prudul26A019717P1	959	106822	8.65	84	93	C4873H7546N1262O1360S39	34.03	89.29	0.05	plas/chlo/E.R./pero/golg	6
PdABCA5	Prudul26A026010P1	1902	211597	7.5	177	178	C9626H15032N2468O2717S87	34.17	98.15	0.154	plas/E.R./pero	15
PdABCA6	Prudul26A026010P2	1888	209888	7.36	177	177	C9543H14903N2447O2701S86	34.12	97.7	0.147	plas/pero	15
PdABCA7	Prudul26A030064P1	966	107033	8.42	84	90	C4876H7563N1263O1369S39	38.6	90.48	0.087	plas/chlo/mito/pero	6
PdABCA8	Prudul26A030590P1	935	103437	8.17	86	90	C4726H7335N1205O1324S38	34.31	91.17	0.096	plas/golg	6
PdABCB1	Prudul26A001189P1	1371	149623	7.6	142	143	C6675H10584N1832O1976S47	37.03	93.45	0.002	plas/E.R.	12
PdABCB10	Prudul26A011721P1	715	78838.5	9.48	61	78	C3549H5628N966O1031S16	27.12	97.55	0.043	chlo/mito	5
PdABCB11	Prudul26A011869P1	1247	136748	9.19	113	135	C6118H9778N1654O1792S49	39.52	95.45	0.011	plas/chlo	10
PdABCB12	Prudul26A011942P1	645	70650.7	9.08	55	67	C3200H5160N848O900S23	36.44	112.06	0.194	plas/chlo/mito/E.R./pero	2
PdABCB13	Prudul26A012797P1	1244	134738	8.73	111	119	C6072H9697N1629O1768S29	32.96	105.2	0.165	plas/vacu/golg	11
PdABCB14	Prudul26A013010P1	711	79506.2	9.16	63	75	C3586H5718N980O1013S23	39.22	107.79	0.132	plas/chlo/E.R.	4
PdABCB15	Prudul26A013685P1	1515	165183	8.64	148	158	C7372H11666N2032O2188S44	39.4	93.1	-0.066	plas/vacu/E.R./nucl	12
PdABCB16	Prudul26A014618P1	406	43442.3	5.36	38	34	C1956H3116N502O577S17	33.39	102.64	0.336	plas/chlo/nucl/extr/vacu/E.R.	4
PdABCB17	Prudul26A016407P1	1293	139048	7.27	128	128	C6204H9964N1674O1858S41	34.98	100.96	0.155	plas/golg/mito/E.R.	11
PdABCB18	Prudul26A016407P2	1293	138997	7.04	128	127	C6204H9955N1671O1858S41	34.89	100.73	0.157	plas/golg/mito/E.R.	11
PdABCB19	Prudul26A016565P1	1247	136748	9.19	113	135	C6118H9778N1654O1792S49	39.52	95.45	0.011	plas/chlo	10
PdABCB2	Prudul26A001286P1	1269	136775	8.33	129	134	C6098H9855N1647O1818S45	33.14	99.99	0.104	plas/golg/vacu/E.R.	11
PdABCB20	Prudul26A017231P1	387	41647	8.72	35	38	C1856H3005N519O548S9	35.07	108.37	0.185	plas/vacu/cyto/E.R.	3
PdABCB21	Prudul26A017918P1	252	27594.4	7.13	23	23	C1246H2022N330O351S11	39.93	121.39	0.254	cyto/E.R./plas/nucl/mito/pero	0
PdABCB22	Prudul26A024473P1	1068	114916	6.25	104	98	C5152H8228N1370O1533S32	37.49	102.58	0.209	plas/chlo	10
PdABCB23	Prudul26A024713P1	709	77051.6	9.26	58	72	C3481H5610N930O999S18	35.7	108.63	0.216	plas/chlo/mito/E.R./pero	4
PdABCB24	Prudul26A025024P1	1292	138215	6.38	128	122	C6171H9900N1660O1855S37	33.82	101.72	0.171	plas/vacu/golg/E.R.	9
PdABCB25	Prudul26A025024P2	1293	138236	6.21	127	119	C6175H9895N1655O1858S37	34.24	101.49	0.177	plas/vacu	9
PdABCB26	Prudul26A025257P1	1251	135295	6.6	131	127	C6043H9677N1623O1791S49	34.19	99.3	0.169	plas/vacu/golg/cyto	10
PdABCB27	Prudul26A030097P1	1249	136194	8.28	118	122	C6124H9731N1639O1793S37	35.42	100.99	0.145	plas/vacu	10
PdABCB28	Prudul26A030097P2	992	108015	8.4	96	100	C4816H7717N1329O1428S29	36.83	101.02	0.076	plas/vacu/chlo/mito/E.R.	5
PdABCB29	Prudul26A030896P1	684	76093.4	8.69	63	71	C3430H5451N927O968S29	42.91	106.05	0.158	plas/chlo/mito/pero	3
PdABCB3	Prudul26A001569P1	1893	207032	8.71	191	207	C9183H14819N2543O2734S76	41.81	98.72	0.041	plas/E.R.	12
PdABCB4	Prudul26A001593P1	298	32713.1	8.59	25	28	C1497H2337N381O414S13	28.51	101.34	0.293	plas/vacu/E.R./golg/mito/extr	3
PdABCB5	Prudul26A005813P1	1277	139956	9.17	109	130	C6281H10018N1694O1820S49	35.66	98.39	0.08	plas/vacu/cyto/mito	11
PdABCB6	Prudul26A005897P1	1246	136853	6.37	132	125	C6125H9789N1633O1817S46	41.69	101.08	0.077	plas/vacu/E.R./nucl	9
PdABCB7	Prudul26A007474P1	1257	137667	9.01	119	136	C6149H9856N1676O1810S45	33.06	99.38	0.063	plas/vacu/E.R./golg	9
PdABCB8	Prudul26A007944P1	1267	138896	8.98	125	139	C6234H10013N1683O1819S39	35.25	103.99	0.121	plas/vacu	11
PdABCB9	Prudul26A008935P1	1410	156426	5.91	147	126	C7046H11090N1874O2038S55	49.69	99.17	0.052	plas/nucl	13
PdABCC1	Prudul26A000657P1	1488	166767	8.53	142	151	C7587H11947N1993O2110S60	37.02	105.81	0.174	plas/E.R.	15
PdABCC10	Prudul26A021358P1	1440	161851	8.43	138	147	C7354H11649N1925O2070S53	35.44	107.9	0.15	plas/E.R./vacu	16
PdABCC11	Prudul26A024850P1	1523	170661	8.67	149	160	C7703H12241N2067O2191S56	42.22	104.58	0.072	plas/vacu	11
PdABCC12	Prudul26A025290P1	1385	155350	8.57	119	129	C7048H11139N1841O1981S62	37.64	106.07	0.213	plas/nucl/vacu/E.R.	14
PdABCC13	Prudul26A025290P2	1508	168902	8.44	135	144	C7632H12098N2016O2162S69	36.71	105.57	0.187	plas/nucl/vacu/E.R.	14
PdABCC14	Prudul26A025290P3	1397	156593	8.6	121	132	C7094H11225N1859O1999S64	36.98	105.51	0.2	plas/nucl/vacu/E.R.	14
PdABCC15	Prudul26A027304P1	1536	170924	8.45	148	158	C7771H12311N2027O2167S66	41.29	105.96	0.204	plas/chlo/nucl/vacu	14
PdABCC16	Prudul26A028937P1	1465	163834	6.51	134	127	C7435H11656N1912O2106S72	40.97	105.82	0.266	plas/nucl/vacu	13
PdABCC17	Prudul26A031709P1	1642	182271	5.96	159	143	C8275H12976N2124O2371S66	34.26	102.86	0.17	plas/vacu	14
PdABCC2	Prudul26A000657P2	1631	182787	6.66	170	166	C8260H13032N2204O2349S62	39.17	103.95	0.079	plas/chlo/vacu/E.R.	14
PdABCC3	Prudul26A000657P3	1352	151123	8.55	122	130	C6883H10821N1795O1915S55	37.17	105.63	0.185	plas/E.R.	15
PdABCC4	Prudul26A001736P1	1485	165991	6.24	141	131	C7554H11882N1926O2151S59	34.59	106.94	0.241	plas/vacu	14
PdABCC5	Prudul26A002255P1	522	57138	4.96	53	37	C2581H4068N656O757S23	36.78	105.54	0.337	plas/vacu/extr/E.R./golg	3
PdABCC6	Prudul26A007813P1	432	48177.5	5.36	47	37	C2146H3414N578O637S21	35.77	102.87	0.069	vacu/E.R./golg/nucl/plas	2
PdABCC7	Prudul26A011457P1	1465	163482	8.35	136	144	C7421H11696N1928O2100S61	37	104.48	0.192	plas/chlo/mito/E.R.	14
PdABCC8	Prudul26A016647P1	1513	169546	7	150	148	C7663H12142N2014O2198S59	38.21	104.53	0.09	plas/vacu	15
PdABCC9	Prudul26A016805P1	1451	163042	8.55	135	146	C7417H11720N1936O2083S53	34.51	107.17	0.144	plas/E.R./vacu	14
PdABCD1	Prudul26A013642P1	1340	150392	9.11	140	159	C6765H10769N1865O1936S37	44.28	100.33	-0.075	plas/E.R./chlo/pero	0
PdABCD2	Prudul26A013642P2	1340	150392	9.11	140	159	C6765H10769N1865O1936S37	44.28	100.33	-0.075	plas/E.R./chlo/pero	0
PdABCD3	Prudul26A013642P3	1335	149887	9.12	140	159	C6741H10734N1860O1929S37	44.53	100.27	-0.08	plas/E.R./chlo/pero	0
PdABCD4	Prudul26A013642P4	1340	150392	9.11	140	159	C6765H10769N1865O1936S37	44.28	100.33	-0.075	plas/E.R./chlo/pero	0
PdABCD5	Prudul26A013642P5	1335	149887	9.12	140	159	C6741H10734N1860O1929S37	44.53	100.27	-0.08	plas/E.R./chlo/pero	0
PdABCD6	Prudul26A026265P1	563	63253.8	5.27	64	52	C2852H4462N744O864S8	33.68	98.19	-0.151	plas/chlo/mito/vacu/nucl/cyto	2
PdABCD7	Prudul26A026265P2	767	86233.8	8.39	77	80	C3877H6048N1050O1153S13	44.6	90.42	-0.22	plas/chlo/mito/pero	4
PdABCE1	Prudul26A006531P1	605	66603.6	7.52	98	99	C2918H4736N804O934S18	45.15	70.1	-0.743	nucl/cyto_nucl/cysk	0
PdABCE2	Prudul26A010339P1	601	67879.7	8.76	71	82	C3034H4871N827O878S28	40.06	96.49	-0.22	cyto/chlo/nucl/mito/plas/vacu	0
PdABCE3	Prudul26A012102P1	605	68324.9	7.8	76	78	C3055H4882N824O896S26	34.26	95.02	-0.221	cyto/chlo/nucl/mito	0
PdABCE4	Prudul26A017687P1	605	68278.8	7.81	76	78	C3044H4868N830O895S27	33.38	94.4	-0.222	cyto/nucl/chlo/mito	0
PdABCE5	Prudul26A025752P1	601	67735.8	8.87	72	85	C3029H4891N815O880S29	33.28	96.29	-0.202	cyto/nucl/chlo/mito	0
PdABCE6	Prudul26A028478P1	896	100747	6.51	123	116	C4436H7104N1260O1344S36	49.07	89.48	-0.338	nucl/cyto/chlo/cysk	0
PdABCE7	Prudul26A030481P1	338	36803.4	6.41	36	34	C1642H2639N439O493S12	54.13	98.64	-0.056	chlo/mito	0
PdABCE8	Prudul26A030481P2	371	41075.3	8.73	38	43	C1822H2920N510O537S16	59.97	93.26	-0.18	chlo/mito	0
PdABCF1	Prudul26A000329P1	717	81091.6	7.97	111	113	C3566H5777N1001O1101S25	34.01	83.68	-0.576	cyto/cysk	0
PdABCF2	Prudul26A023347P1	717	81107.6	7.97	111	113	C3566H5777N1001O1102S25	33.3	83.4	-0.579	cyto/nucl/cysk	0
PdABCF3	Prudul26A024385P1	596	66792.4	6.07	85	76	C2943H4712N832O888S26	37.03	90.89	-0.341	cyto/mito/nucl/chlo	0
PdABCF4	Prudul26A032380P1	711	79149.2	5.89	100	85	C3514H5585N987O1051S21	36.69	93.23	-0.246	cyto/nucl/vacu/E.R./chlo/mito/plas/pero	0
PdABCG1	Prudul26A001179P1	1445	163482	7.33	143	143	C7477H11583N1911O2092S55	37.02	96.33	0.061	plas/vacu	13
PdABCG10	Prudul26A007457P1	1438	162807	7.34	146	146	C7441H11602N1906O2068S61	38.63	98.69	0.074	plas	13
PdABCG11	Prudul26A007457P2	1466	166284	7.34	147	147	C7607H11833N1945O2110S62	38.33	98.59	0.074	plas	15
PdABCG12	Prudul26A007789P1	1465	166523	7.98	151	154	C7612H11794N1964O2099S66	40.75	94.77	0.042	plas/cyto/mito/vacu/E.R.	13
PdABCG13	Prudul26A008903P1	1417	159498	8.62	136	146	C7306H11356N1866O2007S64	37.39	96.34	0.124	plas/vacu/E.R.	13
PdABCG14	Prudul26A008903P2	1417	159468	8.62	136	146	C7305H11354N1866O2006S64	37.39	96.41	0.126	plas/vacu/E.R.	13
PdABCG15	Prudul26A008903P3	1452	163989	6.92	151	149	C7499H11585N1911O2089S64	41.56	92.4	0.055	plas/golg/cyto/E.R.	13
PdABCG16	Prudul26A009794P1	669	73770.8	9.11	51	66	C3320H5271N889O940S34	38.2	98.94	0.122	plas/nucl/cyto/vacu/E.R.	6
PdABCG17	Prudul26A010031P1	1454	164819	7.97	150	153	C7556H11648N1926O2079S65	39.15	92.26	0.06	plas/E.R.	15
PdABCG18	Prudul26A011064P1	610	68272.8	8.58	52	57	C3083H4798N808O879S32	46.08	89.18	0.03	plas/vacu/E.R.	6
PdABCG19	Prudul26A011064P2	701	77705.3	7.59	62	63	C3488H5460N922O1019S34	42.01	89.29	-0.003	plas/vacu/E.R./golg	6
PdABCG2	Prudul26A001338P1	702	77795.6	8.37	61	65	C3499H5482N922O1017S33	40.86	89.72	-0.007	plas/vacu/E.R./golg	6
PdABCG20	Prudul26A011748P1	683	75976.7	8.63	57	62	C3429H5383N905O983S30	34.44	93.88	-0.01	plas/E.R./vacu/nucl/golg	5
PdABCG21	Prudul26A012020P1	773	85514.6	9.12	73	90	C3828H6141N1019O1108S42	39.93	95.52	0.053	plas/vacu/golg	7
PdABCG22	Prudul26A012020P2	772	85385.4	9.12	72	89	C3822H6130N1018O1106S42	39.97	95.65	0.058	plas/vacu/E.R./golg	7
PdABCG23	Prudul26A012306P1	749	82187.2	8.8	75	82	C3713H5904N968O1074S28	30.5	96.74	0.093	plas/E.R./mito/vacu/pero	7
PdABCG24	Prudul26A012306P2	752	82594.7	8.94	74	83	C3730H5933N977O1077S28	29.14	96.36	0.079	plas/vacu/nucl	6
PdABCG25	Prudul26A012449P1	802	87470.6	8.44	75	80	C3909H6226N1058O1156S29	40.55	94.05	-0.032	plas/E.R./nucl/mito/extr/pero	3
PdABCG26	Prudul26A012591P1	689	76943.2	8.94	62	74	C3470H5446N924O980S36	48.32	94.28	0.025	plas/vacu/E.R./golg	7
PdABCG27	Prudul26A012802P1	499	56325.8	9.5	37	53	C2595H4012N662O694S23	46.18	95.95	0.229	plas/chlo/mito/E.R.	6
PdABCG28	Prudul26A012802P2	682	75622.9	9.27	56	71	C3446H5385N897O955S30	44.08	95.37	0.166	plas/nucl/mito/vacu/E.R./golg	7
PdABCG29	Prudul26A012825P1	1429	160960	7.11	141	140	C7357H11426N1860O2075S57	37.94	95.42	0.04	plas/vacu/E.R.	9
PdABCG3	Prudul26A003678P1	1450	164492	8.53	145	154	C7534H11643N1931O2075S63	36.91	93.72	0.061	plas	13
PdABCG30	Prudul26A013152P1	627	69716.9	8.84	51	57	C3177H4984N824O889S24	38.63	99.86	0.103	plas/E.R./vacu/golg	6
PdABCG31	Prudul26A014323P1	1119	123772	8.85	100	123	C5512H8723N1507O1609S60	40.46	88.38	-0.104	plas/vacu/E.R./golg	6
PdABCG32	Prudul26A014570P1	676	75055	9.01	54	66	C3407H5356N892O961S27	44.53	100.12	0.084	plas/vacu/golg/nucl/E.R.	5
PdABCG33	Prudul26A014790P1	1106	122433	9.2	100	137	C5457H8705N1501O1575S59	34.39	89.75	-0.115	plas/golg_plas/golg/E.R.	7
PdABCG34	Prudul26A015441P1	818	92218.1	9.1	79	91	C4196H6528N1104O1188S24	41.94	90.56	-0.121	plas/cyto/mito/vacu/E.R.	6
PdABCG35	Prudul26A018647P1	1420	161767	8.66	133	143	C7440H11432N1910O2025S54	39.46	95.3	0.085	plas/vacu/E.R.	13
PdABCG36	Prudul26A019515P1	675	75626.5	8.24	65	68	C3414H5393N923O966S25	41.78	101.33	0.019	plas/E.R./vacu/golg	6
PdABCG37	Prudul26A022534P1	707	78528.6	8.88	61	69	C3555H5554N928O1019S29	37.51	92.4	0.089	plas/nucl/golg	6
PdABCG38	Prudul26A024720P1	1273	144843	7.5	126	127	C6648H10217N1675O1828S62	38.15	90.04	0.075	plas/E.R.	13
PdABCG39	Prudul26A024720P2	1295	146931	7.96	126	129	C6748H10392N1696O1854S62	37.54	91.15	0.09	plas/E.R.	13
PdABCG4	Prudul26A003678P2	1446	164115	8.29	149	154	C7499H11591N1939O2076S62	39.9	92.37	0.043	plas/cyto/E.R.	15
PdABCG40	Prudul26A024720P3	1449	164184	8.73	141	154	C7500H11622N1934O2080S63	34.68	92.51	0.047	plas/mito	13
PdABCG41	Prudul26A024729P1	1431	161350	8.33	142	148	C7390H11425N1887O2055S55	36.87	93.35	0.054	plas/E.R.	13
PdABCG42	Prudul26A024729P2	1431	161614	8.24	141	146	C7408H11429N1889O2056S55	37.52	92.81	0.047	plas/E.R.	13
PdABCG43	Prudul26A024948P1	610	68845.5	9.06	52	61	C3154H4963N823O854S24	41.09	108.2	0.217	plas/mito/pero	6
PdABCG44	Prudul26A024948P2	470	52875.9	9.49	35	49	C2425H3802N628O655S20	40.38	102.89	0.217	plas/chlo/mito/pero	5
PdABCG45	Prudul26A025593P1	742	82996.3	9.44	60	77	C3758H5839N1017O1062S23	40.6	86.85	-0.118	plas/mito/pero	6
PdABCG46	Prudul26A025815P1	724	80236.1	9.01	57	69	C3649H5717N937O1031S32	40.34	98.95	0.218	plas/E.R./golg/vacu	7
PdABCG47	Prudul26A027074P1	707	78528.6	8.88	61	69	C3555H5554N928O1019S29	37.51	92.4	0.089	plas/nucl/golg	6
PdABCG48	Prudul26A027727P1	1426	159217	8.74	133	146	C7237H11275N1879O2041S61	37.99	91.82	0.048	plas/vacu/E.R./golg	11
PdABCG49	Prudul26A028244P1	720	80423.6	9.11	62	74	C3655H5726N964O1010S34	38.89	97.53	0.11	plas/vacu/E.R.	5
PdABCG5	Prudul26A004446P1	725	80186.9	9.1	60	71	C3653H5734N954O1027S23	36.73	99.1	0.17	plas/nucl/mito/vacu	6
PdABCG50	Prudul26A028244P2	693	77335.8	8.98	62	71	C3504H5494N932O977S32	38.47	96.83	0.081	plas/nucl/E.R.	5
PdABCG51	Prudul26A029504P1	1436	162449	7.29	140	140	C7408H11451N1907O2081S60	39.75	93.55	0.012	plas/nucl/E.R./golg	12
PdABCG52	Prudul26A029504P2	1392	157686	7.84	133	136	C7205H11124N1848O2008S60	40.16	94.12	0.034	plas/nucl/E.R./golg	12
PdABCG53	Prudul26A029878P1	294	32606.5	9.82	20	42	C1472H2412N394O412S12	26.74	100.82	-0.12	cyto/chlo/mito/E.R./nucl	2
PdABCG54	Prudul26A029905P1	687	77824.7	8.78	69	78	C3529H5550N914O989S38	43.86	95.75	0.044	plas/vacu/E.R.	6
PdABCG55	Prudul26A030433P1	659	74396	8.21	60	63	C3397H5286N862O962S25	48.51	97.89	0.097	plas/nucl/cyto/E.R.	6
PdABCG56	Prudul26A032282P1	749	82514.2	9.18	63	74	C3729H5861N991O1067S27	43.71	94.39	0.123	plas/E.R.	6
PdABCG6	Prudul26A005093P1	1426	160935	6.55	146	140	C7331H11363N1901O2057S59	38.69	93.33	0.012	plas/E.R.	13
PdABCG7	Prudul26A006254P1	606	67723.2	8.94	46	57	C3076H4856N814O843S31	42.47	106.11	0.273	plas/E.R./vacu/golg	6
PdABCG8	Prudul26A007175P1	919	100797	8.91	92	113	C4442H7066N1236O1340S49	45.2	78.2	-0.3	plas/golg_plas/golg/vacu/chlo/nucl/E.R.	1
PdABCG9	Prudul26A007175P2	1109	122494	9.01	101	130	C5464H8643N1481O1597S58	42.67	86.09	-0.138	plas/golg_plas/vacu/golg/chlo/E.R.	6
PdABCI1	Prudul26A002622P1	363	41088.1	6.34	53	49	C1801H2903N505O551S20	45.37	93.91	-0.353	chlo/chlo_mito/mito/cyto_mito/nucl/cyto	0
PdABCI10	Prudul26A024538P1	322	35917.3	8.85	42	46	C1589H2560N460O466S11	37.6	93.54	-0.337	cyto/cysk/chlo/E.R._vacu	0
PdABCI11	Prudul26A027850P1	301	33341	6.37	37	34	C1467H2325N417O443S14	43.31	85.18	-0.257	nucl/chlo/cyto/mito/cysk	0
PdABCI12	Prudul26A028084P1	362	40680.2	5.86	51	44	C1764H2846N522O546S18	37.69	92.57	-0.315	cyto/plas/nucl/cysk	0
PdABCI2	Prudul26A002622P2	503	56540.8	8.4	68	73	C2476H4004N708O755S24	56.79	86.96	-0.465	mito/chlo/nucl/cyto_mito	0
PdABCI3	Prudul26A008581P1	228	25823.3	9.67	24	31	C1151H1871N329O318S13	44.49	101.8	-0.161	mito/chlo/nucl/cyto	0
PdABCI4	Prudul26A009656P1	273	29571	5.67	36	30	C1303H2147N363O401S8	31.04	108.21	-0.064	golg/vacu/cyto/chlo/nucl/plas/E.R.	0
PdABCI5	Prudul26A009656P2	265	28790.2	5.72	35	30	C1270H2095N353O389S8	32.56	108.15	-0.068	golg/vacu/cyto/chlo/nucl/plas	0
PdABCI6	Prudul26A012699P1	423	47217.4	9.14	34	43	C2117H3345N561O620S20	44.88	89.01	-0.038	plas/chlo/mito/nucl/cyto/vacu/E.R.	4
PdABCI7	Prudul26A015092P1	263	29114.5	8.4	25	27	C1291H2067N359O382S12	35.71	94.11	-0.081	chlo/nucl/mito/cyto	0
PdABCI8	Prudul26A016229P1	275	30473.2	9.44	27	34	C1373H2194N380O391S6	36.55	98.51	-0.14	nucl/cyto/chlo/mito	0
PdABCI9	Prudul26A023594P1	348	38155.4	5.79	46	41	C1683H2704N466O523S10	39.73	91.58	-0.191	chlo	0

## Sheet: F. vesca
Name	Gene ID	Protein length	Molecular weight (Da)	Isoelectric point	Total number of negatively charged residues	Total number of positively charged residues	Molecular formula	Instability index	Aliphatic index	Grand average of hydropathicity	Subcellular localization	Transmembrane structures
FvABCA1	FvH4_3g33610.1	984	109558	8.42	87	94	C5005H7777N1291O1384S43	38.53	93.92	0.107	plas/pero	4
FvABCA2	FvH4_5g15270.1	2074	232416	6.52	210	200	C10505H16295N2735O3031S94	37.58	90.53	-0.073	plas/nucl/vacu	9
FvABCA3	FvH4_5g15280.1	911	101924	6.64	100	96	C4636H7218N1194O1300S45	37.2	91.2	0.018	plas/E.R.	6
FvABCA4	FvH4_5g17010.1	971	107680	8.45	92	98	C4868H7620N1280O1397S39	40.56	89.4	-0.03	plas/chlo/vacu/E.R./golg	6
FvABCA5	FvH4_5g17020.1	944	105281	7.22	92	92	C4739H7412N1240O1370S50	38.57	90.76	-0.035	plas/golg_plas/E.R.	5
FvABCA6	FvH4_6g24100.1	1859	206923	7.24	177	176	C9352H14669N2425O2675S95	33.7	95.93	0.101	plas/E.R./pero	13
FvABCB1	FvH4_1g06060.1	1250	137681	8.95	121	136	C6164H9850N1668O1803S47	30.1	98.71	0.059	plas/vacu	9
FvABCB10	FvH4_4g21610.1	629	68513.3	6.18	67	62	C3032H4845N829O927S24	33.2	93.02	-0.026	plas/E.R./chlo/nucl/vacu/mito/extr	0
FvABCB11	FvH4_4g21620.1	1268	137246	8.03	121	124	C6133H9812N1648O1825S44	34.19	99.61	0.147	plas/E.R.	10
FvABCB12	FvH4_4g21630.1	1230	132973	7.1	118	117	C5956H9516N1588O1764S43	32.72	100	0.145	plas	10
FvABCB13	FvH4_4g25260.1	1266	138214	9.12	103	122	C6189H9873N1667O1819S46	36.63	96.79	0.071	plas/chlo/vacu	9
FvABCB14	FvH4_4g25540.1	699	78198.2	9.03	63	73	C3513H5576N972O1002S23	42.16	103.91	0.067	plas/chlo/mito/pero	5
FvABCB15	FvH4_5g22520.1	1272	139319	8.78	127	137	C6239H10010N1692O1830S41	34.75	102.66	0.096	plas/E.R.	9
FvABCB16	FvH4_5g31960.1	636	71345.5	8.96	62	71	C3208H5085N879O911S25	45.38	99.34	0.042	chlo/nucl/cyto/mito	0
FvABCB17	FvH4_6g00650.1	1201	130126	7.29	114	114	C5820H9292N1546O1719S53	38.2	97.06	0.158	plas/E.R./vacu	11
FvABCB18	FvH4_6g16450.1	1354	147532	7.85	134	136	C6580H10433N1807O1954S44	38.17	93.97	0.019	plas/E.R.	12
FvABCB19	FvH4_6g19080.1	626	68713.6	9.16	54	66	C3093H5043N827O881S25	38.85	114.63	0.199	plas/chlo/mito/pero	2
FvABCB2	FvH4_1g26280.1	1295	139449	6.22	136	129	C6214H9967N1671O1868S46	37.67	98.16	0.128	plas/golg/vacu/E.R.	9
FvABCB20	FvH4_6g19120.1	1263	136025	8.66	123	131	C6084H9828N1628O1804S43	33.18	101.22	0.137	plas/vacu	11
FvABCB21	FvH4_6g24260.1	553	62580	8.69	47	55	C2858H4453N729O787S30	54.03	99.6	0.148	plas/nucl/cyto/vacu/E.R.	6
FvABCB22	FvH4_6g35260.1	1545	168430	8.32	151	156	C7528H11842N2066O2221S50	35.18	89.55	-0.07	plas/E.R./nucl/vacu	12
FvABCB23	FvH4_6g48960.1	1266	138258	8.23	123	127	C6200H9877N1665O1823S42	36.04	100.39	0.127	plas/E.R.	10
FvABCB24	FvH4_6g49750.1	1264	138630	8.18	117	121	C6177H9886N1666O1834S56	39.39	98.9	0.097	plas/vacu/mito	11
FvABCB25	FvH4_6g49760.1	1251	136458	8.57	126	135	C6072H9763N1651O1806S52	40.85	98.63	0.085	plas/vacu	9
FvABCB26	FvH4_7g10050.1	1268	136823	8.61	129	136	C6140H9879N1647O1816S31	33.2	100.62	0.082	plas	11
FvABCB27	FvH4_7g21390.1	1407	156057	6.12	144	128	C7039H11091N1865O2030S54	47.21	99.91	0.065	plas/E.R./pero	13
FvABCB28	FvH4_7g28920.1	731	80170.8	8.63	66	71	C3614H5794N958O1054S20	34.3	106.51	0.163	plas/chlo/E.R./mito/pero	5
FvABCB29	FvH4_7g32300.1	693	77645.1	8.7	75	83	C3451H5508N962O1021S26	46.22	93.02	-0.183	chlo/nucl/extr/cysk_nucl/cyto/mito/plas/E.R.	3
FvABCB3	FvH4_2g38200.1	2542	276156	6.37	242	226	C12374H19701N3311O3691S70	37.79	101.39	0.128	plas/golg/vacu	21
FvABCB30	FvH4_7g32320.1	571	62393.1	9.31	42	59	C2840H4524N726O797S25	35.45	104.03	0.265	plas/E.R./vacu	6
FvABCB31	FvH4_7g33380.1	1256	137999	8.36	121	127	C6188H9896N1652O1818S46	40.51	100.96	0.066	plas	9
FvABCB32	FvH4_7g33720.1	213	23897.4	5.96	23	21	C1076H1702N284O320S5	45.63	98.83	-0.083	chlo/mito	1
FvABCB4	FvH4_3g06540.1	1280	138115	8.84	127	138	C6198H9960N1670O1822S34	31.91	100.3	0.094	plas/golg/E.R.	11
FvABCB5	FvH4_3g21880.1	1260	137467	9.05	111	127	C6155H9807N1659O1805S48	37.73	95.64	0.062	plas	12
FvABCB6	FvH4_3g41120.1	779	85932.6	9.17	65	77	C3871H6094N1052O1118S21	30.49	95.57	0.047	mito/chlo	5
FvABCB7	FvH4_4g21370.1	846	91538.9	7.22	86	86	C4070H6550N1114O1232S23	40.1	97.32	0.002	plas/vacu	5
FvABCB8	FvH4_4g21380.1	2458	265243	8.26	234	242	C11889H19047N3181O3518S75	31.6	101.27	0.16	plas	19
FvABCB9	FvH4_4g21600.1	1301	139279	6.86	133	131	C6198H9981N1683O1880S35	34.64	99.87	0.1	plas/vacu/golg	11
FvABCC1	FvH4_2g14980.1	1707	191392	8.43	171	179	C8645H13677N2323O2455S61	42.09	104.3	0.066	plas/chlo/vacu	15
FvABCC10	FvH4_4g27910.1	1127	126675	8.9	108	126	C5709H9113N1523O1620S52	39.53	104.38	0.07	plas/mito	6
FvABCC11	FvH4_5g03790.1	4352	485455	5.92	441	387	C22100H34639N5649O6297S163	35.24	105.32	0.214	plas/vacu	36
FvABCC12	FvH4_5g03800.1	1281	142817	6.14	134	126	C6486H10268N1660O1871S43	31.88	104.89	0.147	plas/vacu/E.R.	9
FvABCC13	FvH4_6g28590.1	1463	163248	6.44	135	128	C7411H11589N1907O2104S68	42.06	104.02	0.264	plas/vacu/E.R.	13
FvABCC14	FvH4_6g33070.1	1467	163616	8.3	136	143	C7435H11746N1922O2110S56	36.19	105.72	0.203	plas/chlo	15
FvABCC15	FvH4_6g37260.1	1260	140387	5.94	126	117	C6389H10112N1622O1835S43	36.7	109.02	0.22	plas/vacu/mito/golg	9
FvABCC16	FvH4_7g08440.1	1529	171187	6.98	150	148	C7723H12276N2038O2216S64	40.41	106.26	0.103	plas/vacu	13
FvABCC17	FvH4_7g30860.1	1509	168834	8.38	140	149	C7696H12143N1993O2151S57	35.71	107.07	0.201	plas/E.R./vacu	12
FvABCC2	FvH4_2g20350.1	1545	171773	8.69	147	162	C7796H12367N2045O2180S67	38.86	104.87	0.19	plas/chlo	14
FvABCC3	FvH4_2g25570.1	1506	168392	8.57	138	150	C7595H12052N2010O2158S73	37.89	103.07	0.181	plas/vacu/E.R.	16
FvABCC4	FvH4_3g09710.1	1617	181466	8.2	158	163	C8207H12972N2188O2332S58	40.82	104.53	0.084	plas/vacu	14
FvABCC5	FvH4_3g09720.1	1483	166567	7.94	140	143	C7585H11894N1974O2129S55	35.49	103.4	0.134	plas/vacu	12
FvABCC6	FvH4_3g25430.1	1505	168032	7.12	142	141	C7651H12048N1956O2149S69	37.54	106.28	0.239	plas/vacu	15
FvABCC7	FvH4_3g44230.1	1476	165154	6.76	144	140	C7524H11846N1946O2116S54	36.19	107.34	0.197	plas/vacu	14
FvABCC8	FvH4_4g10780.1	1484	165245	6.56	146	140	C7508H11807N1921O2138S64	38.03	102.86	0.197	plas/vacu/E.R.	14
FvABCC9	FvH4_4g24630.1	1380	154983	8.53	131	142	C7039H11162N1838O1976S57	38.35	107.78	0.156	plas/E.R./vacu	13
FvABCD1	FvH4_1g25840.1	1342	150003	9.09	136	154	C6727H10698N1868O1942S37	43.72	98.87	-0.101	plas/chlo/nucl/E.R./pero	0
FvABCE1	FvH4_2g37360.1	588	66393.8	8.3	70	75	C2963H4735N803O866S29	33.84	93.62	-0.224	cyto/nucl/chlo/mito	0
FvABCE2	FvH4_3g03280.1	429	48255.6	7.84	53	55	C2148H3424N580O638S21	33.95	88.58	-0.269	cyto/nucl	0
FvABCF1	FvH4_1g22620.1	705	79145.5	7.99	106	108	C3473H5641N979O1075S26	37.77	83.43	-0.554	cyto/cysk/nucl/golg	0
FvABCF2	FvH4_2g35540.1	701	78362.5	5.61	125	106	C3424H5518N974O1089S19	39.51	83.58	-0.6	nucl/cyto/chlo/mito/cysk	0
FvABCF3	FvH4_3g31100.1	616	68945.8	6.23	85	78	C3029H4865N861O921S27	37.4	89.97	-0.354	nucl/cyto/chlo/mito	0
FvABCF4	FvH4_4g12320.1	319	36820.2	5.08	51	39	C1663H2590N436O486S11	42.26	97.18	-0.23	cyto/chlo/golg/mito	0
FvABCF5	FvH4_5g11480.1	729	81089.4	5.69	103	82	C3591H5691N1005O1080S27	41.38	92.04	-0.248	nucl/cyto/chlo/golg/mito/plas/vacu/E.R.	0
FvABCF6	FvH4_6g37180.1	714	79486.9	5.74	122	107	C3493H5631N979O1106S14	35.3	83.84	-0.591	cyto/nucl/chlo/plas/cysk	0
FvABCG1	FvH4_1g04210.1	1415	161119	8.53	134	142	C7411H11412N1890O2021S56	41.06	96.34	0.088	plas/mito/vacu/E.R./golg	13
FvABCG10	FvH4_2g14330.1	736	82335.5	9.28	69	86	C3694H5892N998O1060S34	44.77	95.39	-0.048	plas/nucl/cyto/mito/vacu/E.R./golg	5
FvABCG11	FvH4_2g20300.1	1426	160718	7.95	140	143	C7360H11336N1882O2038S60	37.65	91.83	0.047	plas/golg	13
FvABCG12	FvH4_2g29820.1	1490	168941	6.71	156	153	C7730H11886N1966O2162S62	39.51	90.03	0.022	plas/E.R.	13
FvABCG13	FvH4_2g29830.1	2967	336307	8.38	298	310	C15313H23899N3957O4278S138	40.72	96.49	0.047	plas/vacu/E.R.	23
FvABCG14	FvH4_2g29840.1	2860	322412	6.87	290	285	C14708H22838N3768O4110S131	39.55	94.84	0.072	plas/E.R.	23
FvABCG15	FvH4_2g37300.1	660	73762.5	9.04	54	65	C3360H5263N881O937S24	44.34	100.89	0.082	plas/vacu/nucl/E.R.	5
FvABCG16	FvH4_3g18590.1	610	68474.9	9.35	49	65	C3095H4913N837O854S30	40.97	102.7	0.16	plas/E.R./mito	6
FvABCG17	FvH4_3g20680.1	633	70709.1	8.87	61	68	C3204H5069N837O910S26	36.77	98.58	0.04	plas/golg/vacu/E.R.	6
FvABCG18	FvH4_3g28460.1	678	75671.7	9.33	57	72	C3449H5372N908O955S26	41.24	95.06	0.129	plas/cyto/nucl/mito/E.R.	7
FvABCG19	FvH4_3g28480.1	702	77920.1	9.31	61	77	C3514H5510N948O991S32	44.31	89.74	-0.001	plas/E.R./nucl/mito/vacu	5
FvABCG2	FvH4_1g04350.1	979	106309	7.82	114	116	C4757H7715N1275O1397S37	39.84	101.27	0.032	cyto/E.R./plas/chlo/nucl/mito/pero	0
FvABCG20	FvH4_3g29210.1	533	58908.6	6.81	51	50	C2681H4244N692O754S21	29.18	106.6	0.193	plas/cyto_plas/E.R./vacu/cyto	3
FvABCG21	FvH4_3g29700.1	1451	164628	8.71	142	154	C7529H11619N1941O2076S65	37.62	91.73	0.034	plas	13
FvABCG22	FvH4_3g29710.1	1441	163686	7.02	151	150	C7472H11520N1916O2076S71	40.2	90.74	0.036	plas/cyto/E.R.	13
FvABCG23	FvH4_3g29740.1	1443	162806	6.56	153	149	C7435H11470N1908O2081S60	37.55	91.88	0.033	plas/cyto/E.R.	13
FvABCG24	FvH4_3g29760.1	1443	163601	8.27	149	154	C7474H11540N1932O2074S61	39.03	92.42	0.022	plas/E.R.	13
FvABCG25	FvH4_3g29810.1	1441	163101	8.11	152	156	C7441H11508N1920O2080S61	38.5	92.35	0.012	plas/cyto/mito/E.R.	13
FvABCG26	FvH4_3g31510.1	1131	123965	9	103	131	C5505H8774N1498O1619S66	42.32	86.11	-0.13	plas/E.R./vacu	6
FvABCG27	FvH4_3g38510.1	1420	159201	8.67	135	147	C7233H11271N1877O2041S63	37.97	91.2	0.024	plas/vacu/E.R.	13
FvABCG28	FvH4_3g42410.1	688	77876.1	8.83	69	79	C3552H5591N911O981S35	39.75	99.59	0.076	plas/E.R./vacu	6
FvABCG29	FvH4_4g21360.1	1518	171149	8.18	147	153	C7839H12158N1966O2191S67	35.65	93.97	0.06	plas/chlo/pero	9
FvABCG3	FvH4_1g20390.1	711	78768.2	8.66	61	68	C3550H5555N931O1013S40	45.16	89.27	0.065	plas/mito/E.R./golg	6
FvABCG30	FvH4_4g21390.1	1452	163588	7.72	146	148	C7485H11569N1891O2095S63	39.85	92.18	0.047	plas/vacu/E.R.	13
FvABCG31	FvH4_4g28360.1	694	77240.9	8.95	59	68	C3482H5456N932O998S28	36.48	90.66	-0.08	plas/nucl/mito/vacu/E.R./golg	6
FvABCG32	FvH4_4g32200.1	732	80142.1	6.82	72	71	C3603H5690N966O1052S24	39.35	93.29	-0.032	plas/vacu/E.R./chlo/golg	4
FvABCG33	FvH4_5g00550.1	1442	163380	6.8	146	143	C7487H11582N1886O2076S67	39.26	94.92	0.092	plas/E.R./golg	15
FvABCG34	FvH4_5g17530.1	804	90209.5	7	82	81	C4079H6362N1066O1186S28	41.69	90.8	-0.112	plas/cyto_plas/mito/E.R./golg	5
FvABCG35	FvH4_5g29080.1	747	83527.9	9.4	61	78	C3792H5896N1008O1078S21	41.61	87.43	-0.128	plas/vacu/E.R./pero	6
FvABCG36	FvH4_5g29200.1	1219	137573	8.28	109	114	C6239H9730N1648O1771S44	47.52	95.79	-0.025	plas/nucl/mito/E.R.	8
FvABCG37	FvH4_6g06950.1	706	78327.3	7.97	65	67	C3542H5523N919O1018S33	39.39	91.26	0.118	plas/vacu/E.R./golg	6
FvABCG38	FvH4_6g08380.1	1958	219924	8.24	203	210	C9976H15670N2592O2850S75	38.72	96.53	0.001	plas/mito/vacu	15
FvABCG39	FvH4_6g14770.1	736	81583.6	9.34	61	75	C3703H5847N973O1049S25	40.11	98.29	0.126	plas/vacu/golg/E.R.	6
FvABCG4	FvH4_1g20400.1	595	66171.1	8.86	48	56	C3015H4718N770O841S30	38.93	97.16	0.19	plas/vacu/E.R.	6
FvABCG40	FvH4_6g16150.1	1127	125151	9.12	102	138	C5575H8866N1532O1607S65	34.52	88.44	-0.116	plas/golg_plas/golg/E.R.	7
FvABCG41	FvH4_6g18150.1	1459	165710	8.47	145	153	C7587H11706N1944O2090S66	40.01	92.08	0.052	plas/E.R.	15
FvABCG42	FvH4_6g21010.1	781	85971.4	8.89	78	86	C3880H6156N1014O1129S28	35.55	94.29	0.048	plas/chlo/E.R./pero	7
FvABCG43	FvH4_6g27140.1	560	63299.6	7.95	55	57	C2872H4506N752O802S28	43.63	100.07	0.098	plas/cyto_plas/mito/E.R./golg	5
FvABCG44	FvH4_6g30730.1	1383	156980	8.74	132	145	C7201H11158N1826O1990S57	39.55	95.79	0.072	plas/mito	13
FvABCG45	FvH4_6g32310.1	1489	168720	8.55	154	163	C7696H11964N1976O2154S65	39.33	90.89	-0.002	plas/nucl/cyto/E.R.	13
FvABCG46	FvH4_6g39250.1	683	76504.7	8.43	61	66	C3448H5428N914O979S36	37.88	99.22	0.089	plas/E.R./vacu/golg	6
FvABCG47	FvH4_6g49450.1	2694	306549	8.11	277	285	C14026H21803N3577O3905S110	39.24	96.55	0.046	plas/golg/E.R.	20
FvABCG48	FvH4_7g18960.1	1116	123954	8.87	104	127	C5525H8757N1511O1605S60	37.68	89.92	-0.117	plas/vacu/golg	7
FvABCG49	FvH4_7g20800.1	747	82561.4	9.12	67	76	C3742H5882N992O1060S26	37.94	95.56	0.116	plas/vacu/E.R.	6
FvABCG5	FvH4_1g20410.1	715	79025	7.61	65	66	C3563H5542N930O1027S37	36.38	86.6	0.02	plas/E.R./mito/pero	6
FvABCG6	FvH4_1g20500.1	732	80290.6	8.17	59	62	C3618H5666N946O1047S35	39.22	92.47	0.078	plas/E.R./nucl/cyto/mito	6
FvABCG7	FvH4_1g24480.1	723	80483.5	8.94	58	69	C3661H5734N942O1030S33	39.08	100.3	0.215	plas/vacu/E.R./golg	7
FvABCG8	FvH4_1g24520.1	635	71368.5	8.5	62	68	C3249H5159N847O901S27	44.73	108.47	0.214	plas/vacu/E.R./golg	6
FvABCG9	FvH4_2g03830.1	656	72447.3	9.36	36	54	C3308H5229N841O935S22	46.69	106.72	0.291	plas/vacu/chlo/cyto/E.R.	7
FvABCI1	FvH4_1g01200.1	228	25648.1	9.74	23	31	C1148H1870N326O316S11	38.96	106.49	-0.076	chlo/mito	0
FvABCI2	FvH4_1g01210.1	228	25710.3	9.65	23	31	C1150H1876N326O316S12	36.41	107.72	-0.041	mito/chlo/nucl	0
FvABCI3	FvH4_2g21190.1	284	31616.3	6.01	37	33	C1402H2228N384O419S14	44.18	89.23	-0.194	cyto/chlo/nucl/cysk	0
FvABCI4	FvH4_4g06670.1	666	75506.2	9.45	95	112	C3280H5295N1001O1013S17	48.18	78.12	-0.715	nucl/vacu/E.R./cyto/plas/chlo	0
FvABCI5	FvH4_4g11580.1	361	39167.2	6.19	36	33	C1763H2826N462O522S10	47.22	104.29	0.044	chlo/vacu	1
FvABCI6	FvH4_5g28750.1	271	29688.2	8.23	26	28	C1314H2114N362O393S13	38.2	94.24	-0.057	chlo/nucl/cyto	0
FvABCI7	FvH4_6g00670.1	346	37697.1	5.57	46	40	C1665H2694N454O517S11	41.29	95.2	-0.109	chlo/vacu/E.R._vacu	0
FvABCI8	FvH4_6g08040.1	318	35594.1	9.01	42	47	C1576H2555N453O460S12	37.88	95.94	-0.288	cyto/mito/cysk/chlo	0
FvABCI9	FvH4_6g53800.1	279	31005.9	8.95	31	35	C1397H2246N380O403S6	32.24	102.72	-0.176	nucl/chlo/pero	0

## Sheet: R. occidentalis
Name	Gene ID	Protein length	Molecular weight (Da)	Isoelectric point	Total number of negatively charged residues	Total number of positively charged residues	Molecular formula	Instability index	Aliphatic index	Grand average of hydropathicity	Subcellular localization	Transmembrane structures
RoABCA1	Bras_G02162	988	109182	8.02	89	92	C4982H7773N1275O1398S40	37.51	93.96	0.127	plas	6
RoABCA2	Bras_G16425	1771	198473	8.18	167	175	C8973H13956N2326O2561S96	33.55	89.54	-0.008	plas/mito/E.R./pero	13
RoABCA3	Bras_G16426	922	102764	8.94	82	97	C4694H7255N1221O1295S39	36.37	86.75	0.048	plas/pero	6
RoABCA4	Bras_G19727	1921	213221	7.22	181	180	C9638H15150N2492O2761S97	33.34	97.26	0.135	plas/chlo/pero	15
RoABCB1	Bras_G00808	1249	137373	8.73	124	134	C6158H9837N1659O1809S41	27.93	100.2	0.066	plas/vacu	9
RoABCB10	Bras_G16372	1635	179914	9.45	123	174	C8039H12884N2192O2289S95	42.42	99.06	0.189	plas	15
RoABCB11	Bras_G16373	1610	176183	9.26	134	171	C7899H12577N2125O2271S79	40.29	97.23	0.192	plas/vacu/E.R.	17
RoABCB12	Bras_G18776	1455	161395	5.88	152	130	C7273H11435N1927O2108S56	47.94	99.3	0.055	plas	13
RoABCB13	Bras_G19465	565	63385.5	9.77	44	62	C2870H4564N790O798S15	42.3	106.8	0.142	chlo/plas/mito/E.R./pero	3
RoABCB14	Bras_G22259	1346	147395	9.08	110	130	C6607H10483N1775O1924S57	33.59	95.08	0.075	plas/vacu	11
RoABCB15	Bras_G22356	1250	136428	8.51	120	126	C6126H9765N1647O1797S37	36.22	101.38	0.125	plas/vacu/E.R.	10
RoABCB2	Bras_G02223	1241	134786	7.99	115	117	C6067H9665N1615O1777S35	34.09	102.2	0.154	plas/vacu	11
RoABCB3	Bras_G03927	665	74569.3	8.66	69	75	C3351H5345N921O956S23	47.01	106.9	0.075	plas/chlo/E.R.	3
RoABCB4	Bras_G07317	1262	138146	8.87	123	135	C6197H9934N1676O1811S39	35.47	103.16	0.121	plas	11
RoABCB5	Bras_G09002	1246	136914	7.11	126	125	C6135H9788N1638O1811S45	41.33	100.67	0.057	plas/vacu/nucl/mito	9
RoABCB6	Bras_G09492	722	78705.2	9.23	60	73	C3561H5714N940O1031S16	32.72	107.05	0.203	chlo/plas/mito/E.R./pero	4
RoABCB7	Bras_G13212	1354	147772	8.43	134	140	C6603H10465N1817O1941S44	38.34	94.7	0.028	plas/E.R.	11
RoABCB8	Bras_G14186	633	69578.3	9.1	53	65	C3135H5067N843O888S25	33.53	111.69	0.209	plas/chlo/pero	2
RoABCB9	Bras_G14517	735	81062.8	9.28	63	76	C3626H5762N1000O1068S19	27.81	95.96	0.002	mito/chlo	5
RoABCC1	Bras_G01328	1500	168078	8.68	137	151	C7609H12058N2006O2137S70	38.34	104.59	0.195	plas/chlo	15
RoABCC10	Bras_G17016	1055	117102	8.57	90	99	As there is at least one ambiguous position (B,Z or X) in the sequence	33.62	102.1	0.247	plas/vacu	12
RoABCC11	Bras_G17017	1524	170370	6.72	150	146	C7741H12139N1989O2199S66	37.94	102.4	0.16	plas/vacu/E.R.	14
RoABCC12	Bras_G22414	955	107685	7.03	87	86	As there is at least one ambiguous position (B,Z or X) in the sequence	36.32	102.32	0.121	plas/vacu/golg	9
RoABCC13	Bras_G22418	386	42858.1	4.94	43	28	C1922H3039N503O576S14	43.79	102.59	0.109	plas/cyto_plas/E.R./mito	4
RoABCC14	Bras_G24745	203	22534.9	8.99	21	25	C1006H1587N279O291S9	31.88	90.3	-0.045	cyto/cyto_nucl/chlo/cysk/nucl	0
RoABCC15	Bras_G24830	3179	356569	7.92	313	318	C16141H25472N4288O4582S114	40.92	104.81	0.09	plas/vacu	28
RoABCC16	Bras_G26363	1027	114481	8.31	93	99	C5235H8180N1326O1467S41	35.58	102.86	0.203	plas/vacu/E.R.	10
RoABCC17	Bras_G26365	244	27029	4.98	35	23	C1180H1922N326O371S13	31.56	105.49	-0.058	chlo/chlo_mito/mito/nucl	0
RoABCC18	Bras_G27516	1487	166354	7.87	144	147	As there is at least one ambiguous position (B,Z or X) in the sequence	38.53	104.38	0.103	plas/cyto/vacu	11
RoABCC2	Bras_G05391	1590	177095	8.46	152	163	C8049H12719N2105O2244S69	40.41	104.26	0.178	plas/chlo/E.R.	14
RoABCC3	Bras_G06597	3484	387381	6.04	342	312	As there is at least one ambiguous position (B,Z or X) in the sequence	37.6	105.33	0.191	plas/E.R./golg/chlo/vacu/pero	22
RoABCC4	Bras_G06792	1300	144895	8.66	110	123	C6610H10422N1708O1846S48	36.27	108.08	0.242	plas/vacu	12
RoABCC5	Bras_G07203	1318	147918	8.19	130	135	C6696H10638N1774O1899S48	36.73	106.51	0.082	plas/chlo/vacu	9
RoABCC6	Bras_G09147	3273	365979	6.62	334	324	As there is at least one ambiguous position (B,Z or X) in the sequence	39.33	105.73	0.165	plas	30
RoABCC7	Bras_G14354	1159	129772	8.21	111	116	C5880H9315N1527O1669S52	36.47	104.2	0.165	plas/E.R./golg	5
RoABCC8	Bras_G16666	1456	162414	6.62	135	131	C7350H11566N1898O2099S72	42.63	103.72	0.233	plas/nucl/E.R./vacu	13
RoABCC9	Bras_G17013	1513	168501	6.74	147	143	As there is at least one ambiguous position (B,Z or X) in the sequence	35.41	102.62	0.179	plas/vacu/E.R.	15
RoABCD1	Bras_G05777	708	80134.3	8.64	67	72	C3621H5629N975O1054S14	47.08	92.71	-0.23	plas/chlo/vacu/E.R./pero	5
RoABCD2	Bras_G24757	1322	147797	9.17	132	153	C6644H10565N1829O1907S38	42.32	99.06	-0.079	plas/E.R./chlo/mito/pero	0
RoABCE1	Bras_G05878	604	68226.8	8.45	72	78	C3044H4860N828O892S28	32.1	92.15	-0.25	cyto/nucl/chlo/mito/plas	0
RoABCE2	Bras_G10448	581	65140.4	7.45	69	70	C2907H4655N781O854S29	32.51	96.27	-0.129	cyto/nucl/chlo/mito	0
RoABCE3	Bras_G22753	317	35867.7	7.58	36	37	C1622H2586N424O464S13	30.38	107.54	0.078	chlo/cyto/plas/nucl/E.R./vacu	0
RoABCE4	Bras_G27124	899	102589	8.95	70	84	C4776H7275N1163O1270S40	31.44	93.92	0.196	plas/vacu/E.R.	11
RoABCF1	Bras_G01706	733	81406.6	5.68	104	84	C3599H5702N1012O1089S26	40.78	90.2	-0.27	cyto/nucl	0
RoABCF2	Bras_G13706	597	66795.2	5.99	85	74	C2939H4701N833O893S25	35.58	91.06	-0.344	cyto/mito/chlo/nucl/cyto_mito	0
RoABCF3	Bras_G20323	716	80442.8	8.44	108	112	C3528H5729N1001O1094S24	33.22	83.94	-0.555	cyto/nucl/pero/cysk	0
RoABCF4	Bras_G27679	713	79454	5.91	122	110	C3491H5640N980O1102S15	36.46	84.11	-0.578	nucl/cyto/chlo/mito/cysk	0
RoABCG1	Bras_G00147	646	70428	8.75	59	65	C3162H4993N855O919S23	35.35	92.88	0.03	chlo/nucl/vacu/E.R./extr/pero/golg	3
RoABCG10	Bras_G07517	717	78905.1	8.59	77	82	C3553H5642N932O1041S26	30.83	92.5	-0.004	plas/vacu/golg/nucl/extr	5
RoABCG11	Bras_G07641	1403	159298	7.99	137	140	C7312H11267N1861O2016S56	37.92	94.64	0.048	plas/vacu/E.R.	12
RoABCG12	Bras_G08363	1375	154980	6.56	137	131	C7088H11019N1797O1994S52	36.46	99.34	0.099	plas/vacu/golg	9
RoABCG13	Bras_G10022	609	68307.1	9.02	51	63	C3109H4909N819O845S32	41.24	104.47	0.219	plas/cyto_plas/E.R.	6
RoABCG14	Bras_G10452	656	73335.2	8.97	53	63	C3353H5250N870O928S23	43.2	103.31	0.108	plas/nucl/vacu/E.R.	5
RoABCG15	Bras_G11212	747	83796.9	9.46	60	77	C3783H5883N1029O1080S23	40.04	85.21	-0.183	plas/nucl/E.R./pero	6
RoABCG16	Bras_G11538	452	51026.6	9.04	35	42	C2358H3625N589O631S22	35.12	99.23	0.303	plas/vacu/golg/extr/E.R.	5
RoABCG17	Bras_G11860	1449	164196	7.23	149	149	C7502H11598N1928O2076S68	41.1	92.91	0.061	plas	13
RoABCG18	Bras_G11990	747	82746.6	9.22	67	78	C3745H5885N999O1061S27	40.35	94.62	0.089	plas/E.R.	6
RoABCG19	Bras_G13189	1096	121707	9.23	93	132	C5424H8634N1502O1558S59	36.01	89.84	-0.134	plas/golg_plas/golg/vacu/E.R.	5
RoABCG2	Bras_G01662	1420	159877	8.14	140	144	C7319H11361N1877O2019S60	36.68	96.95	0.13	plas/vacu/E.R.	13
RoABCG20	Bras_G13711	585	64731	8.61	51	56	C2935H4632N750O846S24	44.86	101.61	0.221	plas/vacu/E.R./golg	4
RoABCG21	Bras_G14031	650	72108.9	9.26	38	53	C3302H5211N837O927S20	42.81	108.58	0.283	plas/vacu/E.R./chlo/nucl/cyto	7
RoABCG22	Bras_G14666	688	78060.4	9.02	68	82	C3550H5587N917O979S40	39.83	95.9	0.043	plas/vacu/E.R.	6
RoABCG23	Bras_G16034	634	70265.6	8.93	55	63	C3199H5044N824O905S23	37.66	100.08	0.081	plas/vacu/E.R./golg	6
RoABCG24	Bras_G16350	1346	153179	7.31	151	151	C6973H10874N1814O1964S51	39.75	94.44	-0.063	plas/golg	10
RoABCG25	Bras_G16496	1095	121428	8.91	100	124	C5402H8540N1486O1583S56	38.81	87.81	-0.149	plas/golg_plas/vacu/golg	5
RoABCG26	Bras_G16839	1424	160484	8.11	138	142	C7341H11390N1864O2046S62	40	95.63	0.091	plas/E.R.	13
RoABCG27	Bras_G16841	1475	166923	8.64	140	152	C7648H11855N1947O2106S67	39.91	94.37	0.06	plas/mito/E.R.	13
RoABCG28	Bras_G17057	640	71903.7	8.49	61	66	C3270H5180N860O914S23	39.72	106.56	0.133	plas/vacu/E.R./golg	6
RoABCG29	Bras_G18738	265	28742.1	8.53	25	28	C1266H2051N355O380S13	38.8	93.77	0.02	cysk/chlo/nucl/cyto/extr	0
RoABCG3	Bras_G02607	692	76830.6	8.94	57	66	C3471H5434N924O991S27	37.33	91.95	-0.057	plas/nucl/mito/E.R./golg	5
RoABCG30	Bras_G21519	1383	155771	8	140	144	C7107H11110N1802O2007S58	36.78	95.86	0.032	plas/mito/E.R.	12
RoABCG31	Bras_G21523	1383	155401	6.68	144	140	C7100H10995N1799O2005S55	38.38	93.67	0.045	plas/vacu/E.R.	11
RoABCG32	Bras_G21745	1394	158627	8.27	136	143	C7281H11237N1843O2007S60	41.96	94.71	0.055	plas/vacu/golg	11
RoABCG33	Bras_G23231	1070	118998	9.13	99	128	C5321H8452N1450O1525S58	38.36	89.37	-0.128	plas/E.R./vacu/pero	3
RoABCG34	Bras_G23355	238	26256.2	5.88	31	29	C1162H1894N310O360S9	40.22	97.9	-0.17	chlo/cyto/cyto_E.R./nucl/extr/golg	0
RoABCG35	Bras_G24795	743	82493.6	9.08	68	80	C3708H5902N992O1068S32	40.24	96.74	0.019	plas/vacu/E.R./golg	7
RoABCG36	Bras_G24965	653	73440	6.31	65	61	C3347H5245N851O954S24	41.6	103	0.118	plas/nucl/cyto/vacu	6
RoABCG37	Bras_G26188	597	67337.4	9.36	50	66	C3064H4773N813O834S31	41.49	92.8	0.064	plas/nucl/E.R.	6
RoABCG38	Bras_G26911	708	78777.9	8.84	62	70	C3558H5573N935O1021S31	38.51	92.67	0.102	plas/E.R./vacu/mito	6
RoABCG39	Bras_G27197	1416	160690	7.95	143	146	C7339H11320N1890O2042S62	41.22	92.33	0.029	plas/cyto/mito/vacu/E.R.	13
RoABCG4	Bras_G03627	811	91687.2	8.99	83	93	C4155H6474N1096O1194S25	39.62	88.9	-0.16	plas/chlo/cyto/E.R.	6
RoABCG5	Bras_G05398	1425	160634	7.94	138	141	C7354H11348N1878O2042S59	36.3	92.92	0.052	plas/E.R./golg	13
RoABCG6	Bras_G06006	358	39453.3	5.83	38	34	C1761H2788N472O525S15	44.12	92.88	-0.059	cyto/chlo/nucl/cyto_E.R./cysk	0
RoABCG7	Bras_G06065	1445	163960	8.24	146	151	C7490H11566N1926O2078S66	39.75	92.24	0.034	plas/mito	13
RoABCG8	Bras_G06069	4269	484123	8.39	434	452	C22131H34142N5684O6125S196	39.02	91.21	0.034	plas/golg/vacu/E.R.	41
RoABCG9	Bras_G06256	1421	158901	8.55	132	141	C7237H11263N1871O2043S54	36.83	93.45	0.055	plas/vacu	13
RoABCI1	Bras_G03053	527	60203.2	5.75	82	71	C2632H4097N733O811S38	55.18	66.6	-0.623	nucl/cyto_nucl/extr	0
RoABCI10	Bras_G25205	229	25501.4	9.95	28	39	C1119H1852N336O331S6	55.64	92.88	-0.388	cyto/mito/nucl/plas/cysk	0
RoABCI11	Bras_G25369	228	25693.2	9.74	23	31	C1151H1877N325O317S11	40.2	106.49	-0.093	chlo/mito	0
RoABCI12	Bras_G25370	228	25693.2	9.74	23	31	C1151H1877N325O317S11	40.2	106.49	-0.093	chlo/mito	0
RoABCI2	Bras_G03782	299	32993	9.07	29	35	C1478H2357N409O428S9	41.49	95.85	-0.126	nucl/chlo/pero	0
RoABCI3	Bras_G06071	647	73149.7	8.01	80	82	As there is at least one ambiguous position (B,Z or X) in the sequence	40.61	87.09	-0.161	cyto/chlo/nucl/cysk	3
RoABCI4	Bras_G08337	318	35614.1	9.15	41	47	C1578H2559N457O458S11	38.63	97.48	-0.291	cyto/cysk/chlo/nucl/vacu	0
RoABCI5	Bras_G09213	317	34655.6	5.95	43	39	C1525H2480N426O474S9	50.26	94.98	-0.184	chlo/vacu/E.R._vacu	0
RoABCI6	Bras_G13777	294	32816.5	6.07	40	35	C1449H2297N405O436S14	44.35	87.86	-0.264	nucl/chlo/cyto/cysk	0
RoABCI7	Bras_G17942	697	79143.6	9.46	97	115	C3449H5570N1040O1058S19	52.29	80.69	-0.655	nucl/vacu/cyto/plas/E.R./chlo	0
RoABCI8	Bras_G20550	224	25392.7	9.91	20	31	C1144H1845N321O313S9	46.5	101.03	-0.154	mito/chlo/nucl	0
RoABCI9	Bras_G21862	328	35738.2	6.46	35	33	C1605H2575N429O475S8	51.66	100.18	-0.089	chlo/chlo_mito/mito/nucl	0

## Sheet: P. mume
Name	Gene ID	Protein length	Molecular weight (Da)	Isoelectric point	Total number of negatively charged residues	Total number of positively charged residues	Molecular formula	Instability index	Aliphatic index	Grand average of hydropathicity	Subcellular localization	Transmembrane structures
PmABCA1	XP_008224754.1	957	106062	8.53	83	90	C4828H7493N1257O1352S40	39.44	90.31	0.096	plas/chlo/mito/E.R./pero	6
PmABCA10	XP_016651188.1	932	104335	8.78	85	97	C4703H7398N1242O1337S50	41.66	93.5	-0.013	plas/mito/E.R./pero	5
PmABCA11	XP_016652272.1	1706	188793	6.79	158	153	C8575H13382N2190O2438S82	34.6	97.57	0.18	plas/nucl/E.R./vacu	12
PmABCA2	XP_008239820.1	947	106108	6.84	92	91	C4783H7438N1240O1391S48	33.99	89.01	-0.047	plas/chlo/nucl/pero	7
PmABCA3	XP_008239821.1	935	103222	8.02	85	88	C4714H7313N1205O1321S38	35	91.38	0.12	plas/cyto	6
PmABCA4	XP_008239860.1	932	104647	8.37	87	93	C4732H7350N1220O1359S49	36.3	86.42	-0.061	plas/E.R./golg/mito	7
PmABCA5	XP_008240188.1	955	106583	8.98	82	98	C4858H7540N1272O1344S41	34.39	89.27	0.045	plas/chlo/E.R./pero/golg	6
PmABCA6	XP_008240189.1	944	105442	9.02	81	97	C4812H7468N1258O1330S38	33.59	89.89	0.041	plas/chlo/E.R./pero/golg	6
PmABCA7	XP_008240190.1	926	103389	9.16	77	95	C4724H7339N1235O1302S35	33.57	91.11	0.055	plas/chlo/mito/E.R./pero	6
PmABCA8	XP_008244242.1	1888	209694	7.11	176	174	C9526H14881N2439O2698S92	34.27	97.65	0.158	plas/E.R./pero	13
PmABCA9	XP_016646812.1	825	90975	6.8	75	73	C4129H6418N1076O1170S35	38.95	90.57	0.108	plas/vacu	6
PmABCB1	XP_008221400.1	1205	130667	8.86	106	116	C5891H9388N1582O1712S28	33.02	103.81	0.15	plas/vacu/golg	11
PmABCB10	XP_008228350.2	1164	126524	9.16	106	125	C5678H9135N1543O1635S42	38.02	104.67	0.173	plas/vacu	11
PmABCB11	XP_008230690.1	1251	136156	8.72	124	135	C6057H9725N1669O1795S47	42.57	98.44	0.069	plas/chlo/E.R.	9
PmABCB12	XP_008230691.1	1236	134904	8.3	121	126	C5980H9656N1646O1789S52	38.44	99.51	0.058	plas/vacu/E.R.	8
PmABCB13	XP_008230752.1	1249	136332	8.51	118	124	C6130H9745N1645O1791S37	35.17	100.99	0.139	plas/vacu	10
PmABCB14	XP_008230753.1	1249	136332	8.51	118	124	C6130H9745N1645O1791S37	35.17	100.99	0.139	plas/vacu	10
PmABCB15	XP_008230936.1	684	76055.2	8.52	65	71	C3421H5445N929O973S28	43.38	105.77	0.137	plas/chlo/mito/pero	3
PmABCB16	XP_008233570.2	1385	153480	5.96	142	124	C6908H10881N1837O2001S56	48.69	98.77	0.056	plas/nucl	13
PmABCB17	XP_008234301.1	713	77611.2	9.28	60	75	C3506H5659N937O1006S18	36.77	108.16	0.185	plas/chlo/mito/E.R./pero	4
PmABCB18	XP_008238211.1	1271	139548	8.65	129	137	C6263H10033N1685O1833S40	36.09	102.98	0.103	plas/vacu	11
PmABCB19	XP_008238498.1	715	78779.4	9.58	60	79	C3545H5623N969O1030S15	26.08	96.48	0.018	chlo/mito	5
PmABCB2	XP_008221914.1	703	78831.6	9.31	62	77	C3560H5680N974O998S23	37.66	107.61	0.123	plas/chlo/E.R.	4
PmABCB20	XP_008241411.1	1344	146791	7.32	140	140	C6550H10373N1791O1938S49	37.42	92.57	0	plas/vacu/E.R.	12
PmABCB21	XP_008242496.1	1257	137550	8.9	120	134	C6141H9841N1671O1814S45	32.47	99.3	0.064	plas/golg/vacu/E.R.	9
PmABCB22	XP_008243536.1	645	70859.9	9.38	54	72	C3209H5175N861O896S22	38.03	110.25	0.157	plas/chlo/mito/E.R./pero	2
PmABCB23	XP_008244402.1	1220	133951	9.12	112	131	C5994H9572N1620O1751S50	38.01	95.74	0.02	plas/chlo	10
PmABCB24	XP_008244487.1	1250	135456	8.04	131	134	C6044H9712N1630O1794S48	34.08	98.99	0.144	plas/vacu/golg/cyto	10
PmABCB25	XP_016647042.1	1293	141566	9.06	111	131	C6354H10138N1708O1844S50	34.19	98.89	0.102	plas/vacu/E.R.	11
PmABCB26	XP_016647145.1	1194	128361	6.49	126	121	C5719H9182N1550O1718S38	36.01	100.26	0.12	plas/vacu/golg/E.R.	9
PmABCB27	XP_016647146.1	885	95698.9	7.52	88	89	C4275H6795N1149O1272S33	38.46	96.03	0.11	plas/vacu/golg/E.R.	8
PmABCB28	XP_016647152.1	1409	153194	8.65	137	148	C6885H10999N1837O2007S49	34.31	100.45	0.144	plas/chlo/vacu/E.R.	10
PmABCB29	XP_016647874.1	706	79175	9.39	62	79	C3575H5709N979O1002S23	37.69	107.15	0.11	plas/chlo/E.R.	4
PmABCB3	XP_008223620.1	1290	138906	6.27	129	121	C6196H9926N1662O1866S42	35.04	99.74	0.134	plas/vacu/golg/E.R.	9
PmABCB30	XP_016648612.1	1231	132615	7.88	126	128	C5912H9562N1598O1767S41	32.89	101.18	0.112	plas/vacu	10
PmABCB31	XP_016649463.1	1297	139834	6.7	135	132	C6227H9979N1691O1870S43	33.62	96.52	0.084	plas/vacu	9
PmABCB32	XP_016649811.1	1244	136961	6.26	132	123	C6135H9801N1637O1816S44	42.54	102.43	0.072	plas/vacu/nucl/E.R.	9
PmABCB33	XP_016652104.1	648	71161.2	9.34	55	72	C3221H5194N864O902S22	37.54	110.19	0.156	plas/chlo/mito/E.R./pero	2
PmABCB34	XP_016652323.1	1038	112906	8.55	106	113	C5057H8101N1349O1481S44	33.99	98.25	0.172	plas/vacu/golg/cyto	10
PmABCB4	XP_008223623.1	1293	139243	6.71	130	127	C6217H9977N1669O1862S42	34.23	101.02	0.157	plas/vacu/golg/E.R.	9
PmABCB5	XP_008223624.1	1293	139243	6.71	130	127	C6217H9977N1669O1862S42	34.23	101.02	0.157	plas/vacu/golg/E.R.	9
PmABCB6	XP_008225385.1	1266	136503	8.07	129	132	C6089H9843N1643O1814S44	32.07	101.38	0.123	plas/vacu/golg/cyto	11
PmABCB7	XP_008227785.1	1297	139834	6.7	135	132	C6227H9979N1691O1870S43	33.62	96.52	0.084	plas/vacu	9
PmABCB8	XP_008227786.1	1297	139834	6.7	135	132	C6227H9979N1691O1870S43	33.62	96.52	0.084	plas/vacu	9
PmABCB9	XP_008227787.1	1297	139834	6.7	135	132	C6227H9979N1691O1870S43	33.62	96.52	0.084	plas/vacu	9
PmABCC1	XP_008222022.2	1447	162669	8.28	140	147	C7383H11700N1940O2073S58	35.14	107.88	0.146	plas/E.R./vacu	14
PmABCC10	XP_008234798.1	322	35619.9	5.53	35	28	C1577H2513N433O471S17	40.21	98.39	-0.005	extr/chlo/cyto/nucl/vacu/E.R.	0
PmABCC11	XP_008234799.1	1470	163140	6.87	135	132	C7413H11717N1925O2104S52	35.24	108.33	0.201	plas/vacu	9
PmABCC12	XP_008235059.1	1508	168935	8.55	137	148	C7635H12113N2017O2164S67	35.97	105.36	0.334	plas/nucl/vacu/E.R.	14
PmABCC13	XP_008235061.1	1508	168935	8.55	137	148	C7635H12113N2017O2164S67	35.97	105.36	0.174	plas/nucl/vacu/E.R.	14
PmABCC14	XP_008235582.1	1536	170776	8.33	149	157	C7766H12295N2023O2168S65	40.6	106.02	0.212	plas/chlo/vacu	14
PmABCC15	XP_008238121.1	263	29635.5	8.43	24	27	C1348H2095N343O376S16	43.81	92.28	0.122	cyto/nucl/chlo/mito/cysk	2
PmABCC16	XP_008239091.1	1478	166056	6.06	148	134	C7557H11853N1929O2148S61	35.08	105.31	0.196	plas/E.R./vacu	14
PmABCC17	XP_008244541.1	1252	138718	5.57	133	114	C6261H9923N1617O1821S54	36.95	104.11	0.153	plas/vacu/E.R.	8
PmABCC18	XP_008244542.2	1533	170476	5.89	153	137	C7722H12133N1987O2220S67	36.74	101.65	0.151	plas/vacu/golg	12
PmABCC19	XP_016648534.1	1631	182671	6.79	169	166	C8255H13024N2204O2346S62	39.44	103.95	0.085	plas/chlo/vacu/E.R.	14
PmABCC2	XP_008222083.1	1440	161829	8.42	140	149	C7344H11647N1931O2071S53	34.77	107.7	0.132	plas/E.R./vacu	16
PmABCC20	XP_016648911.1	1235	138214	6.63	111	107	C6280H9835N1603O1777S62	43.49	105.54	0.286	plas/vacu/E.R./golg	11
PmABCC21	XP_016649331.1	1464	163156	6.65	134	130	C7420H11641N1905O2108S59	37.06	105.49	0.234	plas/chlo/mito	12
PmABCC22	XP_016650375.1	959	107519	6.62	101	97	C4793H7633N1293O1403S53	33.53	98.63	0.025	plas/E.R./golg	7
PmABCC23	XP_016652329.1	1504	167536	5.74	150	129	C7625H11898N1932O2176S65	34.65	101.94	0.184	plas/vacu	14
PmABCC24	XP_016652330.1	1504	167536	5.74	150	129	C7625H11898N1932O2176S65	34.65	101.94	0.184	plas/vacu	14
PmABCC3	XP_008225553.1	1389	155354	7.28	149	149	C6978H11073N1897O2013S50	40.69	101.44	-0.001	plas/chlo	9
PmABCC4	XP_008225554.1	1631	182671	6.79	169	166	C8255H13024N2204O2346S62	39.44	103.95	0.085	plas/chlo/vacu/E.R.	14
PmABCC5	XP_008225555.1	1618	181742	9	149	172	C8223H13033N2201O2308S65	41.38	104.48	0.095	plas/vacu	14
PmABCC6	XP_008227121.2	1450	161208	6.15	137	126	C7345H11491N1865O2077S64	36.24	103.71	0.235	plas/vacu/E.R.	15
PmABCC7	XP_008228319.1	1465	163590	8.19	138	144	C7421H11708N1928O2104S62	38.64	104.95	0.196	plas/chlo/mito/E.R.	14
PmABCC8	XP_008228393.2	810	89784.8	5.68	86	74	C4080H6395N1037O1176S31	35.61	102.6	0.19	plas/vacu/chlo/cyto/E.R.	4
PmABCC9	XP_008232250.2	1473	164990	7.16	139	138	C7465H11821N1957O2128S61	38.47	105.91	0.134	plas/vacu	15
PmABCD1	XP_008225963.1	767	86011.5	6.28	79	74	C3868H6014N1034O1156S16	45.09	91.19	-0.162	plas/chlo/mito/vacu/pero	4
PmABCD2	XP_008231933.1	978	109901	9.21	98	115	C4933H7874N1368O1410S31	44.58	101.18	-0.068	plas/E.R./mito/pero	0
PmABCD3	XP_016652727.1	849	94997.1	7.11	97	96	C4264H6768N1164O1243S24	41.36	97.03	-0.111	cyto/chlo/nucl/pero/cysk	0
PmABCE1	XP_008221272.1	605	68296.9	7.8	76	78	C3055H4882N822O896S26	33.8	95.02	-0.22	cyto/chlo/nucl/mito	0
PmABCE2	XP_008221273.1	605	68296.9	7.8	76	78	C3055H4882N822O896S26	33.8	95.02	-0.22	cyto/chlo/nucl/mito	0
PmABCE3	XP_008221274.1	605	68296.9	7.8	76	78	C3055H4882N822O896S26	33.8	95.02	-0.22	cyto/chlo/nucl/mito	0
PmABCE4	XP_008227933.1	601	67690.7	8.71	74	84	C3029H4888N812O882S28	32.02	97.42	-0.191	cyto/nucl/chlo/mito	0
PmABCE5	XP_008227934.1	599	67463.4	8.64	74	83	C3044H4868N830O895S27	32.27	97.26	-0.192	cyto/chlo/nucl/mito	0
PmABCE6	XP_008227942.1	605	68278.8	7.81	76	78	C3044H4868N830O895S27	33.38	94.4	-0.222	cyto/nucl/chlo/mito	0
PmABCE7	XP_008227943.1	605	68278.8	7.81	76	78	C3044H4868N830O895S27	33.38	94.4	-0.222	cyto/nucl/chlo/mito	0
PmABCE8	XP_016649440.1	213	23875.9	6.22	28	26	C1069H1732N276O315S12	34.2	101.97	-0.022	cyto/chlo/nucl/mito/plas/E.R.	0
PmABCF1	XP_008226307.1	596	66792.4	6.07	85	76	C2943H4712N832O888S26	37.03	90.89	-0.341	cyto/mito/nucl/chlo	0
PmABCF2	XP_008237187.1	717	80140.9	5.95	123	112	C3524H5694N990O1108S15	35.71	83.33	-0.626	cyto/nucl/chlo/plas/cysk	0
PmABCF3	XP_008237188.1	717	80140.9	5.95	123	112	C3524H5694N990O1108S15	35.71	83.33	-0.626	cyto/nucl/chlo/plas/cysk	0
PmABCF4	XP_008245995.2	491	55105	6.04	64	55	C2471H3898N678O724S13	38.15	95.95	-0.212	cyto/golg/nucl/plas/vacu/E.R.	0
PmABCF5	XP_008245998.1	657	74065.6	5.79	101	94	C3269H5271N899O1010S23	30.11	87.73	-0.463	cyto/pero/cysk/golg	0
PmABCG1	XP_008218542.1	687	77794.6	8.71	70	78	C3527H5544N914O989S38	43.3	95.47	0.037	plas/vacu/E.R./golg	6
PmABCG10	XP_008227202.1	682	75709.9	9.22	57	71	C3449H5390N898O959S29	43.92	95.5	0.158	plas/vacu/E.R./nucl/mito/golg	6
PmABCG11	XP_008227284.1	658	74242.8	8.2	61	64	C3385H5275N861O963S25	48.23	97.29	0.084	plas/nucl/cyto/E.R.	6
PmABCG12	XP_008227333.1	693	77486.2	9.18	61	74	C3515H5520N936O971S33	36.43	97.52	0.09	plas/nucl/E.R.	5
PmABCG13	XP_008227338.1	1451	165099	8.14	149	153	C7520H11587N1955O2102S65	39.16	89.41	-0.015	plas/E.R./nucl	13
PmABCG14	XP_008227349.1	1444	163938	8.37	146	152	C7477H11548N1938O2079S65	38.63	91.46	0.036	plas/E.R.	15
PmABCG15	XP_008227358.1	1441	163648	8.37	146	152	C7466H11529N1935O2075S64	38.38	91.58	0.034	plas/E.R.	15
PmABCG16	XP_008227400.1	673	75431.4	8.66	65	71	C3406H5388N922O961S25	42.36	100.91	0.015	plas/E.R./vacu	6
PmABCG17	XP_008227725.1	1109	122516	8.96	102	129	C5466H8641N1481O1599S57	43.26	86.35	-0.135	plas/golg_plas/vacu/E.R.	6
PmABCG18	XP_008228429.1	1504	170306	8.79	152	167	C7747H12047N2027O2167S64	38.33	90.69	-0.022	plas	13
PmABCG19	XP_008228430.2	1504	170444	8.81	154	170	C7752H12061N2027O2171S64	37.61	90.62	-0.026	plas	13
PmABCG2	XP_008219880.1	1424	160723	6.5	147	141	C7336H11367N1879O2053S62	40.13	93.63	0.056	plas/E.R.	13
PmABCG20	XP_008228623.1	1425	161549	8.15	141	145	C7397H11374N1900O2048S58	35.77	92.01	0.025	plas/vacu/E.R.	13
PmABCG21	XP_008228658.1	592	66921.9	8.53	48	52	C3097H4736N768O833S27	37.86	95.47	0.223	cyto/nucl/vacu/E.R./chlo/plas/golg	7
PmABCG22	XP_008231976.1	1465	166160	8.11	149	153	C7592H11765N1955O2101S66	39.43	93.92	0.038	plas/cyto/mito/vacu/E.R.	13
PmABCG23	XP_008233295.1	1118	123705	8.87	100	124	C5508H8718N1506O1609S60	40.17	87.85	-0.113	plas/vacu/E.R./golg	5
PmABCG24	XP_008233528.1	749	82742.4	9.02	65	74	C3737H5869N993O1071S28	42.99	93.72	0.103	plas/E.R.	6
PmABCG25	XP_008234817.1	611	67693.9	9.19	37	49	C3112H4905N789O863S16	45.3	112.52	0.334	plas/cyto/E.R./vacu	6
PmABCG26	XP_008235577.1	1431	161291	8.33	141	147	C7392H11420N1886O2053S54	37	93.42	0.06	plas/E.R.	13
PmABCG27	XP_008236580.1	742	82797.8	9.3	61	74	C3750H5805N1011O1065S22	40.43	85.4	-0.13	plas/E.R./cyto_plas/golg/mito	6
PmABCG28	XP_008237152.1	669	73758.7	9.06	51	65	C3317H5263N889O942S34	38.35	98.07	0.112	plas/nucl/cyto/vacu/E.R.	6
PmABCG29	XP_008237629.1	804	89295	9.13	75	92	C4015H6405N1065O1147S42	39.16	95.24	0.057	plas/vacu/golg/E.R.	7
PmABCG3	XP_008221126.1	675	75036	8.95	55	66	C3407H5359N887O964S27	44.94	100.12	0.079	plas/vacu/golg/nucl/E.R.	5
PmABCG30	XP_008237669.1	614	68205.4	8.94	49	56	C3106H4894N804O869S25	37.53	102.77	0.155	plas/vacu/E.R./golg	6
PmABCG31	XP_008240289.1	817	92025.8	9.15	77	90	C4182H6504N1104O1188S24	43.41	89.49	-0.131	plas/cyto	7
PmABCG32	XP_008241111.1	749	82253.2	8.79	75	82	C3716H5906N970O1076S27	31.61	96.36	0.073	plas/E.R./chlo/mito/vacu/pero	7
PmABCG33	XP_008241112.1	749	82253.2	8.79	75	82	C3716H5906N970O1076S27	31.61	96.36	0.073	plas/E.R./chlo/mito/vacu/pero	7
PmABCG34	XP_008241113.1	749	82253.2	8.79	75	82	C3716H5906N970O1076S27	31.61	96.36	0.073	plas/E.R./chlo/mito/vacu/pero	7
PmABCG35	XP_008241114.1	748	82155.1	8.87	74	83	C3711H5900N970O1074S27	31.45	96.48	0.075	plas/E.R./chlo/mito/vacu/pero	7
PmABCG36	XP_008241115.1	603	66942.2	8.76	56	62	C3051H4836N780O854S26	29.86	104.3	0.226	plas/mito/vacu	6
PmABCG37	XP_008241116.1	603	66942.2	8.76	56	62	C3051H4836N780O854S26	29.86	104.3	0.226	plas/mito/vacu	6
PmABCG38	XP_008241789.1	701	77522.8	9.08	60	70	C3529H5555N923O996S21	36.98	99.71	0.15	plas/nucl/mito/vacu/golg	5
PmABCG39	XP_008242695.1	1420	161786	8.73	133	144	C7440H11441N1913O2025S53	39.86	95.37	0.078	plas/vacu/E.R.	13
PmABCG4	XP_008223484.1	1429	160885	7.51	139	140	C7358H11425N1863O2065S58	38.59	95.91	0.056	plas/E.R.	9
PmABCG40	XP_008242858.1	1415	159908	6.83	142	139	C7300H11301N1885O2034S59	38.13	93.77	0.037	plas/E.R.	13
PmABCG41	XP_008243143.1	683	76109.8	8.95	56	64	C3438H5386N910O982S29	36.98	92.17	-0.039	plas/E.R./vacu/nucl/golg	5
PmABCG42	XP_008243334.1	731	79831.8	7.99	69	71	C3576H5676N968O1050S25	39.76	93.97	-0.027	plas/E.R./chlo/vacu/golg	4
PmABCG43	XP_008243963.1	1106	122301	9.24	100	139	C5456H8721N1497O1572S58	33.42	90.9	-0.097	plas/E.R./golg	7
PmABCG44	XP_008244293.1	688	76972.4	9.2	62	80	C3472H5465N931O973S36	49.56	94.14	0.01	plas/E.R./nucl/cyto/vacu	7
PmABCG45	XP_008244479.1	611	68961.6	8.9	53	60	C3158H4967N823O858S24	42.9	108.49	0.216	plas/mito/E.R./pero	6
PmABCG46	XP_008245603.1	707	78383.4	9.03	60	70	C3546H5551N929O1016S29	37.23	92.26	0.098	plas/nucl/vacu/golg	6
PmABCG47	XP_008246301.1	1445	163541	7.55	143	144	C7475H11612N1916O2093S54	36.82	97.81	0.064	plas/vacu/golg	13
PmABCG48	XP_016647268.1	1369	153331	8.34	134	142	C6982H10875N1785O1974S60	42.74	92.5	0.056	plas/nucl/vacu/E.R.	11
PmABCG49	XP_016647571.1	1131	126901	5.85	134	119	C5719H8997N1499O1657S51	40.81	92.99	-0.05	plas/E.R.	6
PmABCG5	XP_008223485.1	1451	162812	8.32	138	146	C7452H11557N1883O2081S62	41.69	94.4	0.1	plas/vacu/E.R.	13
PmABCG50	XP_016648010.1	1451	164586	8.69	142	154	C7546H11669N1929O2070S64	36.48	94.53	0.085	plas	13
PmABCG51	XP_016648408.1	1107	122266	8.97	102	129	C5454H8627N1479O1595S57	43.32	86.5	-0.133	plas/golg_plas/vacu/E.R.	6
PmABCG52	XP_016648420.1	904	100081	9.42	77	110	C4480H7187N1227O1287S39	44.13	96.11	-0.056	plas/chlo/vacu/E.R.	5
PmABCG53	XP_016648435.1	902	99856.9	9.42	77	110	C4471H7175N1223O1284S39	44.29	96.43	-0.053	plas/vacu/chlo/E.R.	5
PmABCG54	XP_016648902.1	1443	163157	6.99	147	145	C7453H11596N1912O2072S63	38.93	97.47	0.07	plas	13
PmABCG55	XP_016649066.1	1430	161872	7.85	142	145	C7387H11451N1901O2070S58	39.27	95.31	0.025	plas/nucl/E.R./golg	11
PmABCG56	XP_016649258.1	1444	163300	8.62	139	149	C7470H11609N1925O2068S57	36.78	96.4	0.056	plas/cyto/E.R./golg	13
PmABCG57	XP_016650633.1	1426	159078	8.74	132	145	C7233H11266N1880O2037S60	38.21	91.95	0.05	plas/E.R./nucl/vacu	11
PmABCG58	XP_016650761.1	1290	146537	7.07	121	120	C6741H10325N1689O1853S58	39.51	92.66	0.097	plas	13
PmABCG59	XP_016650830.1	702	77765.5	7.94	62	64	C3504H5476N916O1019S32	42.5	90.01	0.01	plas/vacu/E.R.	6
PmABCG6	XP_008226268.1	709	78581.1	9	56	67	C3572H5594N920O1010S31	39.72	99.27	0.218	plas/vacu/golg/E.R.	7
PmABCG60	XP_016650831.1	702	77783.5	8.5	61	66	C3502H5482N922O1016S32	42.45	89.87	-0.001	plas/vacu/E.R./golg	6
PmABCG61	XP_016651845.1	1349	151802	6.81	137	134	C6901H10742N1796O1940S59	39.05	93.31	0.018	plas/E.R.	11
PmABCG7	XP_008226519.1	606	67714.2	8.87	47	57	C3076H4857N811O845S31	43.58	105.78	0.278	plas/vacu/E.R.	6
PmABCG8	XP_008226675.1	622	68978.3	9.31	51	65	C3141H4966N816O880S23	35.29	100.29	0.097	plas/vacu/nucl/E.R./golg	6
PmABCG9	XP_008227201.1	682	75709.9	9.22	57	71	C3449H5390N898O959S29	43.92	95.5	0.158	plas/vacu/E.R./nucl/mito/golg	6
PmABCI1	XP_008218435.1	348	38155.4	5.79	46	41	C1683H2704N466O523S10	39.73	91.58	-0.191	chlo	0
PmABCI10	XP_008242953.1	228	25823.3	9.67	24	31	C1151H1871N329O318S13	44.49	101.8	-0.161	mito/chlo/nucl/cyto	0
PmABCI11	XP_008246249.2	190	20484.3	8.89	16	19	C901H1451N253O279S6	58.34	87.68	-0.211	chlo/mito	0
PmABCI12	XP_008246253.1	322	35870.2	8.86	42	46	C1587H2555N461O464S11	37.65	93.23	-0.332	cyto/cyto_nucl/cysk/mito/E.R._vacu	0
PmABCI13	XP_016649359.1	275	30447.1	9.32	27	33	C1371H2188N378O393S6	38.15	97.78	-0.147	nucl/chlo/cyto/mito	0
PmABCI14	XP_016650065.1	346	37590.2	6.52	36	34	C1672H2689N451O506S12	59.22	97.49	-0.088	chlo/mito	0
PmABCI15	XP_016650067.1	215	23119.3	8.43	17	19	C1016H1627N283O316S8	70.24	83.4	-0.241	chlo/nucl/mito	0
PmABCI16	XP_016650370.1	292	32149.1	5.27	32	23	C1438H2268N378O422S17	35.53	100.38	0.137	chlo/nucl/cyto/plas/extr/vacu/E.R.	2
PmABCI2	XP_008223828.1	367	40927.6	8.75	38	42	C1840H2972N502O526S12	34.12	108.64	-0.04	chlo/nucl/mito/golg/cyto/plas/vacu/E.R.	0
PmABCI3	XP_008231093.1	275	30447.1	9.32	27	33	C1371H2188N378O393S6	38.15	97.78	-0.147	nucl/chlo/cyto/mito	0
PmABCI4	XP_008231844.1	346	37590.2	6.52	36	34	C1672H2689N451O506S12	59.22	97.49	-0.088	chlo/mito	0
PmABCI5	XP_008231847.1	215	23119.3	8.43	17	19	C1016H1627N283O316S8	70.24	83.4	-0.241	chlo/nucl/mito	0
PmABCI6	XP_008235651.1	301	33355	6.37	37	34	C1468H2327N417O443S14	43.31	85.18	-0.257	nucl/chlo/cyto/mito/cysk	0
PmABCI7	XP_008237649.1	263	29121.6	8.66	25	28	C1288H2068N362O380S13	36.98	93.35	-0.093	chlo/mito/nucl/cyto	0
PmABCI8	XP_008237650.1	262	28958.4	8.67	25	28	C1279H2059N361O378S13	37.08	93.7	-0.088	chlo/mito/nucl/cyto	0
PmABCI9	XP_008237651.1	239	26401.4	6.96	25	25	C1164H1873N327O348S12	35.79	95.4	-0.056	cyto/chlo/cysk/nucl/plas/E.R._vacu	0

## Sheet: R. chinensis
Name	Gene ID	Protein length	Molecular weight (Da)	Isoelectric point	Total number of negatively charged residues	Total number of positively charged residues	Molecular formula	Instability index	Aliphatic index	Grand average of hydropathicity	Subcellular localization	Transmembrane structures
RcABCA1	RC3G0117200	1926	214413	7.5	176	177	C9720H15236N2504O2756S98	35.84	97.86	0.156	plas/chlo/pero	15
RcABCA2	RC5G0526000	948	105001	8.66	82	91	C4800H7489N1233O1336S36	38.41	94.12	0.11	plas/chlo/E.R./pero	4
RcABCA3	RC7G0020500	918	102440	8.03	88	91	C4603H7178N1214O1338S47	43.45	86.74	-0.099	plas/chlo/mito/pero	6
RcABCA4	RC7G0020700	929	103706	8.56	90	97	C4713H7338N1234O1331S35	40.59	89.67	-0.043	plas/E.R./chlo/golg	4
RcABCA5	RC7G0040800	890	99817.9	7.22	96	96	C4546H7066N1166O1270S45	32.62	89.98	-0.001	plas/golg_plas/E.R.	4
RcABCA6	RC7G0040900	962	107962	6.8	92	90	C4854H7542N1272O1413S51	37.81	88.51	-0.055	plas/vacu/nucl/extr/E.R.	5
RcABCA7	RC7G0041000	904	101857	6.3	98	93	C4610H7156N1200O1316S44	39.55	90.06	-0.08	plas/golg_plas/golg/E.R.	5
RcABCB1	RC0G0143700	248	27431.1	6.85	24	24	C1255H2001N319O351S8	31.16	115.93	0.475	vacu/plas	3
RcABCB10	RC2G0636300	250	27964.5	9.1	21	25	C1269H2028N342O356S6	42.88	113.48	0.218	chlo/cyto/mito	3
RcABCB11	RC2G0636600	1252	136476	8.81	125	138	C6079H9781N1661O1800S48	40.27	99.55	0.09	plas/vacu/E.R.	9
RcABCB12	RC2G0636800	594	65510.6	8.65	62	68	C2913H4701N799O864S24	37.78	99.85	0.033	plas/vacu/nucl/E.R./golg	2
RcABCB13	RC2G0659200	667	73679.8	8.88	66	75	C3307H5354N906O946S23	39.55	113.75	0.207	plas/E.R.	3
RcABCB14	RC3G0075900	1270	136689	5.93	131	119	C6098H9768N1630O1835S44	36.62	99.71	0.14	plas/golg/vacu/E.R.	9
RcABCB15	RC3G0076200	1295	139394	6.27	133	126	C6215H9966N1672O1869S43	37.13	98.83	0.122	plas/golg/vacu/E.R.	9
RcABCB16	RC3G0147500	1099	120011	8.58	104	113	C5393H8588N1436O1564S45	30.1	99.5	0.134	plas/vacu/E.R.	10
RcABCB17	RC3G0192200	601	65390.1	9.44	51	65	C2941H4758N784O851S21	32.6	101.88	0.141	plas/E.R.	5
RcABCB18	RC3G0192300	644	68758.7	8.98	58	67	C3082H4977N825O906S21	31.81	103.11	0.227	plas/E.R./mito/chlo	6
RcABCB19	RC3G0193400	627	68770.4	9.15	55	66	C3096H5034N828O886S23	36.81	112.76	0.179	plas/chlo/mito/pero	2
RcABCB2	RC0G0145600	1513	165887	7.88	155	157	C7438H11667N2013O2191S48	35.95	88.91	-0.074	plas/nucl	11
RcABCB20	RC3G0217400	1346	146803	7.85	136	138	C6555H10397N1795O1940S44	37.21	94.54	0.028	plas/E.R.	12
RcABCB21	RC3G0412600	1312	142405	6.75	131	128	C6368H10232N1692O1878S58	38.55	101.84	0.182	plas/vacu	9
RcABCB22	RC4G0180400	405	44326.3	8.43	40	43	C1984H3177N539O575S17	37.89	100.69	0.154	chlo/mito/plas/E.R./pero/cyto_nucl	3
RcABCB23	RC4G0319200	1290	138757	7.1	123	122	C6214H9951N1665O1845S39	32.21	101.81	0.177	plas/vacu/golg	11
RcABCB24	RC4G0319300	1286	138639	6.74	125	122	C6184H9912N1668O1858S40	33.37	99.39	0.13	plas/vacu/golg	11
RcABCB25	RC4G0319800	230	24963.6	6.3	27	25	C1102H1793N305O341S6	38.75	101.83	-0.089	cyto/chlo/nucl/pero/mito/extr	0
RcABCB26	RC4G0320200	1231	132496	6.53	122	117	C5910H9452N1590O1779S39	34.27	97.94	0.123	plas/vacu/golg	11
RcABCB27	RC4G0320300	1289	138442	7.86	121	123	C6211H9965N1667O1837S33	33.11	103.93	0.187	plas/vacu	11
RcABCB28	RC4G0324400	1284	137672	7.04	130	129	C6120H9838N1666O1856S38	37.15	98.54	0.106	plas/vacu/golg	11
RcABCB29	RC4G0324500	1301	139442	6.84	134	132	C6199H9974N1684O1879S40	36.8	98.09	0.082	plas/vacu/golg	11
RcABCB3	RC0G0199300	201	23128.3	9.37	22	30	C1050H1695N285O281S10	61.67	111.04	0.082	vacu/chlo/plas/nucl/cyto/mito/extr	0
RcABCB30	RC4G0324800	321	35136	6.67	36	35	C1549H2512N442O476S6	40.65	99.66	-0.15	cyto/plas/chlo/nucl_plas	0
RcABCB31	RC4G0324900	491	53136.3	5.65	52	43	C2390H3813N629O706S15	28.91	107.09	0.243	plas/vacu	4
RcABCB32	RC4G0325000	1284	138280	7.62	121	122	C6201H9920N1658O1827S42	33.43	101.01	0.169	plas	11
RcABCB33	RC4G0325500	1247	134106	6.75	120	117	C6008H9637N1603O1783S39	32.08	104.27	0.216	plas/vacu	10
RcABCB34	RC4G0368500	275	30218.1	8.68	28	31	C1374H2157N351O390S12	32.94	89.27	-0.009	cyto/nucl/cysk/mito/extr	0
RcABCB35	RC4G0368800	1596	175091	9.14	135	160	C7850H12475N2125O2284S60	34.8	96.86	0.061	plas/E.R./chlo/mito	8
RcABCB36	RC4G0373300	693	77599.6	8.99	64	74	C3492H5530N954O997S24	38.59	102.27	0.082	plas/chlo/E.R./mito/pero	3
RcABCB37	RC5G0116900	1266	136492	8.72	127	136	C6121H9849N1651O1804S33	32.57	101.61	0.108	plas	10
RcABCB38	RC5G0331200	1265	138067	9.2	109	130	C6194H9881N1663O1805S48	36.52	96.56	0.074	plas/chlo	12
RcABCB39	RC5G0353300	217	24040	5.55	23	21	C1095H1748N278O313S7	33.11	114.06	0.456	vacu/plas	3
RcABCB4	RC1G0436300	1466	162534	6.08	147	130	C7335H11529N1945O2109S57	47.52	99.47	0.077	plas/mito/E.R./pero	13
RcABCB40	RC5G0635900	718	79320	9.46	62	77	C3560H5651N979O1038S17	30.15	96.21	0.006	mito/chlo	5
RcABCB41	RC6G0518600	378	40968.3	6.45	33	31	C1857H2927N473O540S14	34.64	101.9	0.295	plas/chlo/cyto/vacu	3
RcABCB42	RC6G0519000	474	51581.6	7.71	49	50	C2315H3742N632O677S10	30.46	111.33	0.185	plas/vacu/E.R./golg	3
RcABCB43	RC6G0519200	352	38642.6	6	38	34	C1734H2746N454O509S17	42.74	102.84	0.161	nucl/extr	0
RcABCB44	RC6G0519300	543	59150.8	9.03	50	57	C2639H4221N731O784S13	37.9	97.59	0.017	plas/chlo/vacu/E.R./mito	3
RcABCB45	RC7G0300800	1263	138569	8.92	125	138	C6223H9971N1679O1815S38	35.74	102.94	0.102	plas/vacu/E.R.	11
RcABCB5	RC1G0533300	736	80696.1	9.1	64	77	C3635H5789N979O1051S21	30.16	99.85	0.081	plas/chlo/E.R./mito/pero	2
RcABCB6	RC1G0590300	1184	129831	7.09	116	115	C5834H9303N1543O1712S43	36.67	101.49	0.099	plas	9
RcABCB7	RC2G0067000	1247	137169	8.62	125	133	C6133H9797N1663O1810S43	28.47	99.41	0.051	plas/vacu	9
RcABCB8	RC2G0627000	1250	136418	8.58	119	126	C6119H9759N1647O1798S39	34.85	100.66	0.126	plas/E.R.	10
RcABCB9	RC2G0636200	480	52843.5	7.14	49	49	C2312H3757N655O713S22	40.44	97.77	-0.116	nucl/cyto/vacu/pero/cysk	0
RcABCC1	RC0G0135700	1509	168097	6.37	147	138	C7637H11998N1958O2171S66	37.65	103.66	0.205	plas/nucl/vacu	15
RcABCC10	RC1G0557100	451	49446.1	5.02	44	30	C2226H3523N575O656S19	37.75	112.2	0.391	plas/chlo/vacu/E.R.	3
RcABCC11	RC1G0557300	1473	164775	7.98	137	141	C7491H11796N1952O2109S57	36.31	105.78	0.177	plas/E.R./nucl/vacu	12
RcABCC12	RC1G0557400	1354	150384	6.83	123	120	C6848H10795N1773O1934S46	33.78	109.4	0.239	plas/chlo/E.R./mito	11
RcABCC13	RC2G0411900	759	85887.4	8.76	65	77	C3903H6117N1007O1077S47	39.32	101.71	0.269	plas/E.R./golg/vacu	5
RcABCC14	RC2G0412100	318	34678.9	5.2	34	25	C1535H2453N413O465S17	45.98	99.94	0.143	extr/cyto/nucl/vacu	0
RcABCC15	RC2G0498300	895	99549.5	6.47	85	82	C4537H7154N1146O1300S31	37.38	106.2	0.206	plas/E.R./cyto/vacu	7
RcABCC16	RC3G0042400	585	66256.8	9.19	52	65	C3003H4736N800O846S21	35.89	100.48	0.014	plas/vacu/E.R./pero	5
RcABCC17	RC4G0356100	1474	165185	8.57	134	147	C7472H11859N1961O2123S64	38.19	104.58	0.178	plas/E.R./vacu	14
RcABCC18	RC4G0358200	704	79044.4	6.66	69	67	C3546H5639N955O1025S31	40.84	103.39	0.116	plas/vacu/E.R.	6
RcABCC19	RC4G0359400	1611	180283	7.1	151	150	C8148H12895N2123O2322S79	39.07	104.1	0.196	plas/E.R./vacu	17
RcABCC2	RC0G0139200	1494	166444	6.59	145	139	C7560H11881N1943O2148S65	36.05	103.48	0.196	plas/vacu	14
RcABCC20	RC4G0360600	1449	162730	8.71	137	151	C7388H11740N1944O2071S56	36.32	109.23	0.166	plas/E.R./vacu	14
RcABCC21	RC5G0143500	1330	148418	6.72	139	136	C6658H10593N1809O1933S47	42.1	103.81	0.047	plas/chlo/vacu	10
RcABCC22	RC5G0143600	1619	182095	7.94	159	162	C8228H12971N2199O2340S61	42.9	102.42	0.059	plas/vacu	14
RcABCC23	RC5G0143700	1619	182638	6.82	164	160	C8284H12985N2199O2333S60	42.64	103.03	0.077	plas/vacu	12
RcABCC24	RC5G0144200	545	60485.9	7.13	46	46	C2724H4304N728O781S23	39.15	106.28	0.221	plas/chlo/E.R./vacu	2
RcABCC25	RC5G0329000	462	51279.7	5.75	42	35	C2329H3660N586O663S25	34.19	108.44	0.357	plas/vacu/E.R./golg	5
RcABCC26	RC5G0329100	680	74945.4	5.9	68	60	C3351H5321N889O991S32	33.19	100.07	0.099	plas/vacu/E.R./golg	6
RcABCC27	RC5G0329200	830	93786.1	8.76	72	83	C4338H6760N1082O1160S36	40.54	108.72	0.32	plas/vacu/E.R./golg	10
RcABCC28	RC5G0398400	829	92164.1	8.44	75	83	C4167H6632N1074O1170S52	34.11	104.29	0.259	plas/vacu/E.R./chlo	9
RcABCC29	RC5G0398600	1398	155953	6.18	140	129	C7066H11112N1818O2027S62	36.48	102.21	0.154	plas/vacu/mito/E.R.	10
RcABCC3	RC0G0164600	1464	163490	7.83	141	144	C7418H11708N1912O2120S59	34.54	104.08	0.186	plas/nucl/vacu/E.R.	14
RcABCC30	RC5G0405000	1482	165118	6.22	149	138	C7506H11777N1925O2134S62	34.99	103.26	0.182	plas/vacu/E.R.	12
RcABCC31	RC6G0362600	1542	170613	8.49	146	157	C7735H12278N2030O2176S65	39.28	105.27	0.197	plas/chlo	14
RcABCC32	RC6G0431500	1510	168631	8.69	136	150	C7611H12065N2017O2162S69	37.81	102.42	0.159	plas/E.R./nucl/vacu	16
RcABCC33	RC6G0549900	285	31783.7	6.23	36	35	C1389H2297N393O429S13	52.76	101.16	-0.166	chlo/plas/extr/nucl/cyto_nucl/cysk	0
RcABCC34	RC6G0550000	1221	138414	8.97	108	129	C6297H9911N1643O1751S55	37.5	101.93	0.159	plas/E.R./vacu	12
RcABCC35	RC7G0174700	1486	165640	5.8	150	132	C7556H11868N1906O2154S55	32.66	106.68	0.248	plas/vacu/E.R.	14
RcABCC36	RC7G0174800	1489	165799	5.82	151	131	C7559H11885N1917O2159S51	33.66	108.23	0.256	plas/vacu/E.R.	14
RcABCC37	RC7G0174900	1490	166322	6.12	143	130	C7592H11891N1937O2139S56	34.43	106.72	0.263	plas/E.R./vacu	15
RcABCC38	RC7G0175100	1237	138893	6.3	128	120	C6311H9932N1634O1797S45	33.58	104.81	0.179	plas/vacu	10
RcABCC39	RC7G0175200	1488	166144	6.17	144	132	C7600H11893N1931O2135S52	35.29	107.41	0.256	plas/E.R./vacu	14
RcABCC4	RC0G0164700	1472	164190	6.67	142	139	C7471H11748N1916O2128S54	36.98	105.63	0.216	plas/vacu	16
RcABCC5	RC0G0165100	1293	143504	6.15	134	127	C6470H10326N1682O1895S47	34.59	106.47	0.148	plas/vacu/E.R./golg	9
RcABCC6	RC0G0290700	1509	168305	6.26	149	139	C7657H12002N1952O2172S67	35.71	102.5	0.187	plas/vacu/E.R.	15
RcABCC7	RC1G0233400	1515	169592	6.25	155	145	C7644H12120N2010O2214S62	38.16	104.01	0.084	plas/vacu	15
RcABCC8	RC1G0233800	1496	167417	6.86	145	142	C7568H11985N1981O2179S57	40.74	104.3	0.084	plas/vacu	15
RcABCC9	RC1G0557000	1435	160697	7.67	134	136	C7299H11494N1902O2051S62	37.57	105.66	0.196	plas/vacu	12
RcABCD1	RC2G0640300	293	32805.9	4.8	37	23	C1473H2271N381O454S7	40.13	89.18	-0.165	cyto/nucl/chlo/mito/cysk	0
RcABCD2	RC3G0097500	1406	157269	9.15	139	162	C7060H11240N1940O2033S45	44.35	98.73	-0.068	plas/chlo/nucl/E.R./pero	2
RcABCD3	RC5G0205600	708	79990.9	6.66	72	71	C3611H5636N966O1068S10	44.75	94.08	-0.219	plas/E.R./chlo/mito/pero	4
RcABCE1	RC1G0440100	424	47311.4	5.21	65	49	C2067H3274N570O658S21	38.75	79.76	-0.414	nucl/mito/mito_plas/golg_plas/cyto/pero	0
RcABCE2	RC2G0189200	717	80381.6	7.04	75	74	C3646H5667N941O1046S30	35.9	90.28	-0.071	plas/E.R./nucl/golg	6
RcABCE3	RC2G0685000	207	22824.4	9.35	20	25	C1031H1662N282O295S3	25.65	108.26	-0.07	nucl/cyto/chlo/mito/pero	0
RcABCE4	RC5G0109100	955	106721	6.11	110	97	C4784H7477N1263O1422S40	43.48	85.05	-0.233	plas/E.R./nucl/vacu/golg	4
RcABCE5	RC6G0531000	589	66436.8	8.19	71	75	C2964H4736N804O869S28	33.97	93.63	-0.225	cyto/nucl/chlo/mito	0
RcABCF1	RC2G0350200	716	80314.8	7.95	109	111	C3523H5729N995O1091S26	37.23	84.76	-0.541	cyto/cysk/chlo/golg	0
RcABCF2	RC2G0350500	608	69844.8	5.86	102	94	C3073H4915N869O932S28	44.78	83.49	-0.614	chlo/mito/nucl/cyto/cyto_mito/cysk	0
RcABCF3	RC2G0351500	234	26752.7	4.84	37	26	C1171H1886N320O364S15	53.55	96.2	-0.316	chlo/nucl/extr	0
RcABCF4	RC2G0500500	716	79769.2	5.79	123	109	C3502H5649N989O1105S15	38.59	84.44	-0.589	cyto/nucl/chlo/cysk	0
RcABCF5	RC5G0494300	547	62045	5.64	81	65	C2742H4362N766O822S26	38.98	93.07	-0.327	cyto/chlo/nucl/mito/plas	0
RcABCF6	RC6G0549200	746	83059.1	6.06	120	109	C3651H5875N1033O1142S17	37.12	84.71	-0.561	cyto/nucl/chlo/cysk	0
RcABCF7	RC7G0089800	712	79009.8	5.66	104	83	C3497H5552N986O1056S22	38.69	92.05	-0.277	nucl/cyto/E.R./chlo/mito/plas/vacu/golg	0
RcABCG1	RC0G0045000	1111	122650	8.1	101	107	C5504H8655N1457O1605S54	39.57	94.31	0.008	plas/vacu/E.R.	5
RcABCG10	RC2G0299800	638	71348.2	8.3	59	63	C3245H5143N849O906S25	44.01	108.73	0.214	plas/vacu/E.R./golg	6
RcABCG11	RC2G0381000	600	67808.1	8.7	54	61	C3089H4823N809O845S31	43.47	99.75	0.154	plas/nucl/E.R./golg	6
RcABCG12	RC2G0450000	1422	160236	7.3	139	139	C7338H11354N1864O2043S58	38.02	95.09	0.092	plas/E.R.	13
RcABCG13	RC2G0478700	1468	166416	8.46	151	159	C7586H11789N1947O2127S66	39.77	90.47	-0.004	plas/nucl/E.R.	13
RcABCG14	RC2G0516400	668	73859.6	7.01	57	56	C3321H5145N883O964S31	42.98	87.17	0	plas/cyto_plas/E.R./mito	6
RcABCG15	RC2G0516600	706	78151.9	8.6	59	65	C3522H5486N940O1010S31	44.19	90.62	0.03	plas/E.R./mito	6
RcABCG16	RC2G0516800	693	76772.4	6.77	63	61	C3477H5404N902O998S30	43.33	93.17	0.064	plas/vacu/mito/E.R./golg	6
RcABCG17	RC2G0517100	592	65342.7	6.99	52	51	C2948H4621N773O839S32	38.41	95.73	0.15	plas/E.R./vacu	5
RcABCG18	RC2G0632300	1436	163402	6.85	145	142	C7464H11535N1913O2092S58	42.94	95.06	0.014	plas/nucl/vacu/golg	13
RcABCG19	RC2G0632500	1437	163190	7.69	146	148	C7458H11555N1905O2093S56	40.73	94.9	0.001	plas/E.R./nucl/golg	11
RcABCG2	RC0G0045100	1105	121870	8.29	100	109	C5471H8595N1443O1591S57	40.75	91.99	-0.005	plas/vacu/E.R.	7
RcABCG20	RC2G0632600	1386	157301	8.42	138	147	C7182H11161N1849O2008S55	39.88	96.36	0.012	plas/vacu/golg	11
RcABCG21	RC2G0632800	1032	117948	8.01	96	99	C5470H8329N1367O1474S35	40.36	96.53	0.109	plas/nucl/E.R.	12
RcABCG22	RC3G0051400	821	93085	8.66	85	91	C4217H6574N1116O1207S27	41.7	91.78	-0.158	plas/chlo/cyto	7
RcABCG23	RC3G0115700	677	75441.9	9.17	50	67	C3423H5374N892O954S36	52.93	97.24	0.148	plas/chlo/E.R.	6
RcABCG24	RC3G0166000	644	71107.5	8.63	62	67	C3224H5071N831O919S29	30.01	93.91	0.112	plas/E.R./chlo/mito/pero	6
RcABCG25	RC3G0213900	1112	123733	9.1	106	139	C5527H8778N1508O1597S57	35.53	88.83	-0.153	plas/golg_plas/E.R.	6
RcABCG26	RC3G0237000	1449	164788	8.54	148	157	C7552H11671N1937O2067S66	40.66	93.31	0.059	plas/cyto/E.R.	15
RcABCG27	RC3G0247400	737	81676.7	9.2	60	72	C3706H5838N972O1048S28	43.32	97.6	0.151	plas/vacu/golg	7
RcABCG28	RC3G0326300	1443	162975	7.92	139	142	C7470H11594N1880O2082S60	37.05	97.36	0.101	plas/vacu/golg	11
RcABCG29	RC3G0341000	706	78207.3	8.77	61	68	C3537H5539N925O1012S31	40.59	94.32	0.143	plas/E.R./vacu	6
RcABCG3	RC1G0411000	1116	124097	8.79	106	126	C5526H8774N1510O1615S59	38.3	90.79	-0.131	plas/golg_plas/vacu/golg	5
RcABCG30	RC4G0319000	1259	141375	8.66	131	143	C6410H10085N1657O1834S52	37.05	92.91	-0.044	plas/nucl/vacu/E.R.	8
RcABCG31	RC4G0320700	1357	152454	8.06	138	142	C6960H10823N1769O1957S58	39.77	93.72	0.056	plas/vacu/E.R.	12
RcABCG32	RC4G0402600	692	77012.7	8.86	60	68	C3474H5452N924O999S27	34.94	92.49	-0.066	plas/nucl/mito/E.R./golg	6
RcABCG33	RC4G0442900	751	82094.3	6.67	74	72	C3684H5816N988O1080S27	42.42	91.33	-0.054	plas/E.R./vacu/chlo/mito/extr/pero	4
RcABCG34	RC4G0443700	892	99142.9	9.11	57	70	C4578H7113N1143O1239S36	37.76	104.26	0.364	plas/chlo/vacu/E.R.	12
RcABCG35	RC4G0443800	441	49380	9.03	45	55	C2182H3517N613O646S22	39.06	89.8	-0.166	cyto/nucl/mito/plas	0
RcABCG36	RC5G0278200	610	68725.5	9.4	48	67	C3121H4931N837O845S32	41.29	101.9	0.159	plas/cyto_plas/E.R.	6
RcABCG37	RC5G0305200	622	69317.5	8.74	55	61	C3150H4959N809O893S27	34.76	98.09	0.082	plas/vacu/E.R./golg	6
RcABCG38	RC5G0438400	637	70823	6.59	64	58	C3229H5051N825O914S24	35.52	100.22	0.12	plas/vacu/E.R./nucl/golg	6
RcABCG39	RC5G0439600	608	67248.1	6.85	58	57	C3060H4810N780O870S25	34.45	99.56	0.145	plas/vacu/E.R./nucl/golg	5
RcABCG4	RC1G0553800	654	72391.4	9.31	38	54	C3315H5233N841O928S21	46.97	107.94	0.304	plas/vacu/chlo/cyto/E.R.	6
RcABCG40	RC5G0453900	406	45401	7.08	37	37	C2057H3240N528O579S24	40.88	103.05	0.161	mito/nucl/chlo/plas/cyto/vacu/E.R.	3
RcABCG41	RC5G0454800	701	77919.2	9.1	61	73	C3512H5507N935O994S37	37.68	90.84	0.032	plas/E.R./nucl/mito/vacu/golg	6
RcABCG42	RC5G0455300	678	75481.4	9.28	56	70	C3441H5350N904O954S26	38.7	94.06	0.127	plas/cyto/mito/vacu	7
RcABCG43	RC5G0471800	1460	165581	8.61	149	159	C7561H11679N1959O2096S63	40.54	91.95	0.01	plas/cyto/mito/vacu/E.R.	13
RcABCG44	RC5G0471900	1445	163811	8.5	149	157	C7486H11563N1935O2070S63	39.48	92.37	0.021	plas/E.R.	13
RcABCG45	RC5G0472100	1270	143602	8.49	138	145	C6491H10140N1714O1847S58	40.21	89.21	-0.078	plas/nucl/cyto/E.R.	8
RcABCG46	RC5G0472500	1441	163703	7.76	149	151	C7466H11519N1919O2075S73	39.69	89.78	0.028	plas/cyto/E.R.	13
RcABCG47	RC5G0472700	1452	164725	8.63	144	155	C7528H11626N1930O2090S66	39.32	90.85	0.017	plas	13
RcABCG48	RC5G0493700	712	78876.6	9.01	56	71	C3561H5623N929O1017S36	46.47	98.58	0.176	plas/vacu/nucl/E.R./golg	4
RcABCG49	RC5G0505200	1158	127094	8.9	108	133	C5659H8989N1535O1661S62	41.27	87.78	-0.126	plas/E.R.	5
RcABCG5	RC2G0048800	1420	161594	8.45	135	142	C7429H11425N1903O2027S55	41.95	95.71	0.075	plas/vacu/E.R.	13
RcABCG50	RC5G0597200	1421	158783	8.67	131	143	C7227H11257N1867O2043S56	35.65	92.71	0.037	plas/vacu/E.R.	13
RcABCG51	RC5G0653400	724	82197.5	8.89	71	83	C3747H5907N961O1025S43	41.87	99.61	0.097	plas/E.R./vacu	6
RcABCG52	RC6G0276600	368	40368.6	9.49	35	47	C1789H2926N500O536S11	43.34	98.04	-0.176	golg/chlo/nucl/cyto/plas/vacu/E.R.	0
RcABCG53	RC6G0276700	410	46569.8	9.32	32	42	C2146H3337N535O573S24	33.69	98.73	0.259	plas/chlo/E.R./mito/pero	6
RcABCG54	RC6G0359600	1428	161172	6.71	141	136	C7385H11390N1872O2059S57	38.97	94.49	0.047	plas/vacu/E.R.	13
RcABCG55	RC6G0361800	1361	153461	7.01	135	133	C7030H10841N1791O1947S58	36.84	93.91	0.063	plas	13
RcABCG56	RC6G0446700	1451	164420	6.85	154	152	C7525H11602N1916O2097S61	40.58	92.32	0.036	plas/E.R.	13
RcABCG57	RC6G0446800	1243	140281	6.82	118	116	C6427H9990N1618O1781S58	40.4	97.95	0.136	plas/vacu/E.R.	12
RcABCG58	RC6G0446900	1324	149960	8.44	129	136	C6848H10590N1746O1904S66	40.65	90.87	0.028	plas/E.R.	13
RcABCG59	RC6G0447000	1421	159795	7.09	140	139	C7324H11351N1871O2018S59	38.8	98.61	0.156	plas/vacu/E.R.	13
RcABCG6	RC2G0254200	716	78927.1	8.7	62	69	C3540H5560N946O1021S38	39.97	89.75	0.034	plas/E.R./mito	6
RcABCG60	RC7G0013600	830	93431.2	8.67	97	93	C4236H6604N1112O1220S25	43.43	91.01	-0.134	plas/chlo/cyto	6
RcABCG61	RC7G0229300	1382	156664	7.24	140	140	C7173H11142N1816O1989S63	37.47	96.51	0.092	plas/mito	13
RcABCG62	RC7G0311000	1407	159495	6.07	148	136	C7297H11286N1850O2040S60	40.68	95.13	0.075	plas/vacu/golg	13
RcABCG63	RC7G0398400	739	83080.6	9.38	60	76	C3783H5867N1003O1061S22	40.87	89.84	-0.097	plas/E.R./pero	6
RcABCG64	RC7G0400100	636	71510.5	6.37	62	57	C3246H5068N832O933S26	43.65	98.84	0.05	plas/E.R./vacu/golg/nucl	5
RcABCG7	RC2G0254300	506	55968.8	8.96	47	57	C2467H3931N687O753S22	44.83	84.25	-0.237	nucl/golg/cyto/chlo/plas/vacu	1
RcABCG8	RC2G0254500	709	78159.2	7.91	64	66	C3513H5523N917O1023S37	40.15	90.92	0.047	plas/E.R./mito/chlo	6
RcABCG9	RC2G0254600	708	78316.6	8.32	64	68	C3530H5534N922O1015S37	40.29	90.78	0.064	plas/E.R./chlo/mito	6
RcABCI1	RC2G0016200	228	25662.2	9.74	23	31	C1149H1872N326O316S11	39.93	106.49	-0.079	chlo/mito	0
RcABCI2	RC2G0632700	395	44534.7	9.21	47	58	C1972H3221N553O580S18	32.06	96.48	-0.214	cyto/nucl/mito	0
RcABCI3	RC3G0329700	320	35860.3	9.06	41	46	C1586H2561N463O462S11	39.33	95.94	-0.287	cyto/chlo/nucl/E.R.	0
RcABCI4	RC3G0412300	343	37576.8	5.36	48	40	C1654H2670N452O521S11	44.96	92.62	-0.197	chlo/E.R._vacu	0
RcABCI5	RC4G0096200	271	29599.1	5.93	36	32	C1309H2155N365O398S7	39.35	107.49	-0.07	cyto/golg/chlo/vacu	0
RcABCI6	RC5G0144000	316	34848.7	9.09	30	34	C1586H2560N416O448S7	31.95	112.56	0.204	chlo/extr/vacu	2
RcABCI7	RC6G0029500	332	36246.8	6.27	37	34	C1628H2611N435O482S8	55.05	99.55	-0.12	chlo/chlo_mito/mito/nucl	0
RcABCI8	RC6G0375700	283	31523.2	6.09	37	33	C1399H2221N385O415S14	44.68	90.25	-0.183	cyto/nucl/cysk/chlo	0
RcABCI9	RC7G0392200	271	29782.5	8.74	26	30	C1323H2132N362O391S13	40.94	94.58	-0.051	chlo/nucl/cyto/plas	0
